# Supplementary material for: Pooled optical screening in bacteria using chromosomally expressed barcodes
Source: Commun Biol. 2025 Jun 3;8:851. doi: 10.1038/s42003-025-08268-5 (PMC12134211; doi:10.1038/s42003-025-08268-5)
Supplement: Supplementary file 4 — Supplemental Data 1 [file 42003_2025_8268_MOESM4_ESM.xlsx]

## Sheet: Sheet1
FP name	BC	BC Sequence	Gene fragment
AzaleaB5	275	GAAATCGGTTGAAACAACTGTGTTACCAGG	aatccgccgtttgttcccacggagaatccgacgggttgttactcgctcacatttaatgttttaactaactaaggaattgtgagcggataacaattcccctctagaaataattttgtttaactttaagaaggagatataccgATGGAAAATGTTCGACGCAAAACGGGCATCCAGACCGAAATGAAGACGAAACTGCACATGGACGGAATGGTGAATGGGCACTCTTTCGAAATTAAGGGTGAGGGCAAGGGTAGTCCGTATGAAGGCGTGCAGACTATGAAACTGAAGGTCACGAAAGGCGCCCCGCTGCCCTTCAGCATCGATATTCTGTTACCACAATGTATGTATGGCTCAAAACCGTTTATTAAATATCCCGAAAATATTCCTGATTACTTAAAA…
miRFP670	277	GAAGGAGTGCAGTGCCGTTGCTCTGAAACG	aatccgccgtttgttcccacggagaatccgacgggttgttactcgctcacatttaatgttttaactaactaaggaattgtgagcggataacaattcccctctagaaataattttgtttaactttaagaaggagatataccgATGGTTGCCGGTCATGCCAGCGGCTCACCCGCTTTTGGCACGGCAAGTCACTCGAATTGTGAACACGAGGAAATCCATTTAGCGGGCTCGATACAACCGCATGGCGCCCTACTGGTAGTCTCTGAGCATGATCACCGGGTAATCCAGGCCAGTGCGAACGCCGCAGAATTTTTGAACTTAGGCTCTGTGCTTGGGGTTCCCTTAGCGGAAATTGATGGTGACCTGCTGATTAAAATCCTGCCGCATTTGGACCCCACA…
miRFP670nano	279	GAAGTGAGACGGCCTTTGGTGCTCTGTCAG	aatccgccgtttgttcccacggagaatccgacgggttgttactcgctcacatttaatgttttaactaactaaggaattgtgagcggataacaattcccctctagaaataattttgtttaactttaagaaggagatataccgATGGCCAACCTTGATAAAATGTTAAATACCACCGTAACGGAAGTCCGACAGTTTCTTCAAGTGGACCGCGTGTGCGTGTTTCAGTTCGAAGAAGATTATAGTGGAGTGGTTGTAGTTGAAGCGGTCGATGACCGTTGGATATCGATTTTGAAAACCCAGGTGCGTGATCGTTATTTCATGGAGACGCGTGGCGAAGAGTACAGCCATGGCCGCTACCAAGCGATCGCCGATATTTATACCGCCAACCTGACTGAGTGT…
DsRed.M1	280	GAATTACACAAAGGAACGGTCATTTGGCCG	aatccgccgtttgttcccacggagaatccgacgggttgttactcgctcacatttaatgttttaactaactaaggaattgtgagcggataacaattcccctctagaaataattttgtttaactttaagaaggagatataccgATGGATAATACCGAGGATGTTATTAAGGAATTCATGCAATTCAAGGTTCGCATGGAAGGATCGGTAAACGGCCATTATTTCGAGATTGAAGGGGAAGGCGAAGGTAAACCGTATGAAGGCACGCAGACTGCTAAGTTACAGGTCACCAAAGGTGGGCCGCTGCCGTTTGCATGGGATATCTTGTCACCCCAGTTTCAGTACGGATCGAAGGCGTATGTGAAACACCCGGCGGATATTCCGGACTATATGAAACTCAGT…
miRFP670v1	281	GACAATGATTACCCACCTCTCGTTAGAAGG	aatccgccgtttgttcccacggagaatccgacgggttgttactcgctcacatttaatgttttaactaactaaggaattgtgagcggataacaattcccctctagaaataattttgtttaactttaagaaggagatataccgATGGTTGCCGGGCATGCAAGCGGTTCACCAGCGTTTGGCACCGCGTCACACAGCAACTCTGAACACGAGGAGATTCATCTTGCAGGCAGTATTCAGCCACACGGCGCGTTGTTGGTGGTCTCCGAACATGATCATCGCGTGATTCAGGCTTCGGCCAATGCCGCCGAATTTCTGAATTTAGGTAGCGTGCTGGGTGTGCCTCTGGCGGAAATCGACGGCGACTTATTAATTAAGATTCTGCCGCATCTTGATCCGACA…
FR-1	282	GACCATGTTCGTGTGCGTTGCCGAAGATGG	aatccgccgtttgttcccacggagaatccgacgggttgttactcgctcacatttaatgttttaactaactaaggaattgtgagcggataacaattcccctctagaaataattttgtttaactttaagaaggagatataccgATGGTTTCAGAACTGATTAAGGAAAACATGCCGATGAAACTGTATATGGAAGGTACAATTAATAACCATCACTTCAAATGTACATCGGAGGGTGAAGGCAAACCGTACGAAGGAACGCAAACCATGCGTATTAAAGTGGTCGAAGGGGGTCCGCCTCCATTCGCCTTCGATATCCTGGCGACCAGCTTTATGTATGGCAGTCGCACCTTTATTAAACACCCGCCCGGCATTCCGGATTTTTTTAAACAGAGCTTCCCG…
FusionRed	283	GACCGAATGATGCATGTCGATACAAACTAG	aatccgccgtttgttcccacggagaatccgacgggttgttactcgctcacatttaatgttttaactaactaaggaattgtgagcggataacaattcccctctagaaataattttgtttaactttaagaaggagatataccgATGGTAAGCGAACTTATTAAGGAGAACATGCCGATGAAACTCTATATGGAAGGAACCGTGAACAACCATCACTTCAAGTGTACCTCTGAAGGGGAGGGCAAGCCGTACGAGGGTACGCAGACCATGCGTATCAAAGTTGTGGAGGGTGGCCCGCTGCCATTTGCGTTCGATATCCTGGCGACTAGCTTTATGTACGGCAGTCGGACCTTCATTAAACATCCTCCCGGCATCCCGGATTTTTTTAAACAGAGCTTTCCC…
FusionRed-M	284	GACCGCCCTCCATATCCACGCGAGTATTTG	aatccgccgtttgttcccacggagaatccgacgggttgttactcgctcacatttaatgttttaactaactaaggaattgtgagcggataacaattcccctctagaaataattttgtttaactttaagaaggagatataccgATGGTGAGCGAGCTGATTAAAGAAAATATGCCTATGAAACTGTATATGGAAGGCACCGTCAATAACCACCATTTCAAATGCACGTCGGAAGGCGAGGGAAAACCATATGAAGGAACCCAGACAATGCGCATCAAAGTTGTTGAAGGTGGTCCGTTACCGTTTGCCTTCGATATTCTTGCGACTTCCTTTATGTACGGTAGCCGAACCTTTATTAAGCACCCGCCGGGCATCCCGGACTTCTTTAAACAAAGTTTTCCG…
FusionRed-MQV	285	GACGTGGAAGCAACATTTCTGCAGACTCCG	aatccgccgtttgttcccacggagaatccgacgggttgttactcgctcacatttaatgttttaactaactaaggaattgtgagcggataacaattcccctctagaaataattttgtttaactttaagaaggagatataccgATGGTTTCTGAACTTATCAAAGAAAACATGCCCATGAAACTCTACATGGAAGGCACCGTAAATAACCACCATTTCAAGTGTACGTCCGAGGGCGAGGGCAAACCGTACGAAGGCACGCAGACTCAGCGAATTAAGGTCGTTGAGGGTGGCCCCCTGCCTTTTGCCTTTGATATCCTGGCGACCAGCTTCATGTACGGTAGTCGTACCTTTATTAAACACCCGCCGGGTATCCCGGATTTCTTTAAACAAAGCTTCCCT…
PSmOrange	292	GATAGCCATGCGGGATGTAAGATAATATCG	aatccgccgtttgttcccacggagaatccgacgggttgttactcgctcacatttaatgttttaactaactaaggaattgtgagcggataacaattcccctctagaaataattttgtttaactttaagaaggagatataccgATGGTTTCCAAGGGTGAAGAAAATAATATGGCGATTATTAAAGAATTCATGCGCTTCAAGGTACGGATGGAGGGCACGGTCAATGGCCATGAATTTGAAATCGAGGGTGAGGGGGAAGGTCGTCCGTATGAAGGATTTCAGACAGCAAAACTGAAAGTTACGAAAGGTGGACCTCTGCCGTTTGCTTGGGACATTCTTAGCCCGCTGTTCACTTACGGTTCCAAAGCCTATGTGAAACACCCAGCCGACATCCCCGAT…
RDSmCherry0.1	293	GATATAAGGCGTTACACCAGGATGCAAGAG	aatccgccgtttgttcccacggagaatccgacgggttgttactcgctcacatttaatgttttaactaactaaggaattgtgagcggataacaattcccctctagaaataattttgtttaactttaagaaggagatataccgATGGTTAGCAAAGGTGAAGAGGATAATATGGCCATCATTAAAGAATTCATGCGCTTCAAAGTGCACATGGAGGGTTCCGTCAACGGCCACGAATTTGAAATTGAAGGAGAAGGCGAAGGCCGTCCCTATGAGGGGACCCAGACCGCCAAACTGAAAGTAACCAAGGGGGGCCCGCTGCCTTTTGCTTGGGACATTCTGTCTCCGCAGTTCATGTACGGTTCAAAGGCCTACGTGAAACATCCGGCGGATATCCCGGAT…
RDSmCherry0.2	295	GATCTACATAAGCGATGTTCACATTGGCGG	aatccgccgtttgttcccacggagaatccgacgggttgttactcgctcacatttaatgttttaactaactaaggaattgtgagcggataacaattcccctctagaaataattttgtttaactttaagaaggagatataccgATGGTTTCGAAGGGGGAGGAAGACAATATGGCCATTATCAAAGAATTCATGCGTTTTAAAGTGCACATGGAAGGCAGCGTGAACGGACATGAATTTGAGATTGAAGGCGAAGGTGAGGGACGTCCATACGAAGGTACCCAGACCGCCAAACTGAAGGTCACAAAAGGCGGTCCGCTCCCGTTCGCCTGGGACATTTTGAGCCCCCAATTCATGTATGGTTCTAAAGCGTATGTAAAGCACCCTGCAGACATCCCGGAT…
RDSmCherry0.5	296	GATGATCTGTACCTAGATTCAATCCGACAG	aatccgccgtttgttcccacggagaatccgacgggttgttactcgctcacatttaatgttttaactaactaaggaattgtgagcggataacaattcccctctagaaataattttgtttaactttaagaaggagatataccgATGGTTAGCAAAGGCGAAGAAGACAACATGGCGATCATCAAGGAATTCATGCGTTTCAAGTCGCATATGGAGGGCAGTGTGAATGGTCACGAATTTGAGATTGAAGGCGAAGGTGAAGGTCGTCCGTACGAAGGAACGCAGACTTGCAAGTTAAAAGTCACCAAGGGTGGCCCCCTTCCATTCGCCTGGGATATTCTGAGCCCTCAGTTTATGTACGGAAGCAAAGCCTATGTCAAGCACCCGGCAGATATTCCGGAC…
RDSmCherry1	297	GATGCTTCCTGAAACGTTGGCGTCGCTAGG	aatccgccgtttgttcccacggagaatccgacgggttgttactcgctcacatttaatgttttaactaactaaggaattgtgagcggataacaattcccctctagaaataattttgtttaactttaagaaggagatataccgATGGTTAGCAAAGGAGAGGAGGATAACATGGCGATTATTAAAGAGTTTATGCGCTTCAAAAGCCACATGGAAGGCAGCGTTAACGGCCACGAATTTGAAATCGAAGGTGAAGGTGAGGGTCGTCCTTATGAAGGCACCCAGACGTGTAAATTAAAAGTCACCAAGGGAGGTCCGCTGCCGTTCGCGTGGGATATTCTGTCTCCTCAATTTATGTACGGAAGTAAGGCATATGTTAAACATCCGGCCGATATTCCGGAT…
SuperNova Red	300	GATTATGTGTTGGCACTCGCTTATGGGATG	aatccgccgtttgttcccacggagaatccgacgggttgttactcgctcacatttaatgttttaactaactaaggaattgtgagcggataacaattcccctctagaaataattttgtttaactttaagaaggagatataccgATGGAGGTGGGCCCTGCACTTTTTCAAAGCGATATGACCTTTAAGATTTTTATTGATGGAGAAGTCAACGGTCAAAAATTCACAATAGTGGCTGATGGCAGCTCTAAATTTCCGCACGGTGATTTCAATGTGCACGCGGTTTGTGAAACCGGCAAGCTGCCGATGAGCTGGAAACCAATCTGCCACCTGATCCAATATGGAGAGCCTTTTTTCGCGCGTTATCCGGATGGTATTAGCCATTTCGCCCAGGAATGCTTC…
pHuji	301	GCACAGATAGGGATGGAAACTAACTGACGG	aatccgccgtttgttcccacggagaatccgacgggttgttactcgctcacatttaatgttttaactaactaaggaattgtgagcggataacaattcccctctagaaataattttgtttaactttaagaaggagatataccgATGGTGAGTAAAGGTGAAGAAAACAATATGGCAATCATTAAAGAATTTATGCGTTTTAAAGTCCATATGGAGGGATCTGTGAACGGCCATGAATTTGAAATAGAAGGCGAAGGTGAAGGCCGTCCGTATGAAGCCTTTCAGACCGCTAAACTTAAAGTGACCAAGGGTGGCCCTTTACCATTTGCATGGGACATCTTGAGTCCACAATTTATGTACGGCTCGAAAGTTTATATTAAGCATCCGGCGGACATTCCGGAT…
no FP	303	GCACCCTTCTGAGAGAGCAATCTGCGAAAG	aatccgccgtttgttcccacggagaatccgacgggttgttactcgctcacatttaatgttttaactaactaactcggtaccaaattccagaaaagaggcctcccgaaaggggggccttttttcgttttggtccagatgttaactaatacgactcactatagggagaGCACCCTTCTGAGAGAGCAATCTGCGAAAGtcaaccaataatagtctgaatgtcattggttgacctttgtacattaatttaagggaggactcccacagtcactggggagtcctcgaatacgagctgggcacagaagatatggcttcgtgcccaggaagtgttcgcacttctctcgtattcgattcccctagcataaccccttggggcctctaaacgggtcttgaggggttttt…
SuperNova2	307	GCAGCGGTTCCGACAATCAATGCGTTCTCG	aatccgccgtttgttcccacggagaatccgacgggttgttactcgctcacatttaatgttttaactaactaaggaattgtgagcggataacaattcccctctagaaataattttgtttaactttaagaaggagatataccgATGGGCTCGGAAGTGGGTCCGGCATTATTCCAACGCGACATGACCTTTAAAATTTTCATAGATGGAGAGGTTAACGGTCAGAAATTTACAATCGTGGCCGATGGCAGTTCCAAGTTTCCGCACGGAGACTTCAATGTACATGCGGTTTGCGAAACTGGTAAATTGCCGATGAGCTGGAAACCCATTTGTCATCTTATTCAGTATGGCGAACCGTTTTTTGCGCGCTATCCTGATGGCATTAGCCATTTTGCCCAAGAG…
TagRFP-T	308	GCAGGGTAAAGAGTAATTAATCCATGCCCG	aatccgccgtttgttcccacggagaatccgacgggttgttactcgctcacatttaatgttttaactaactaaggaattgtgagcggataacaattcccctctagaaataattttgtttaactttaagaaggagatataccgATGGTTTCGAAAGGCGAAGAACTGATTAAAGAAAATATGCACATGAAACTGTACATGGAGGGAACGGTGAACAATCATCACTTTAAATGTACTAGCGAGGGAGAAGGCAAGCCCTATGAAGGGACGCAGACGATGCGGATCAAAGTCGTTGAGGGTGGTCCGCTGCCGTTTGCTTTCGACATACTCGCGACGTCATTCATGTATGGCAGCCGTACCTTCATCAACCACACCCAAGGAATTCCAGATTTTTTTAAACAA…
super-TagRFP	309	GCAGTCAGTGCTTCTAGCTATCGCGAGGTG	aatccgccgtttgttcccacggagaatccgacgggttgttactcgctcacatttaatgttttaactaactaaggaattgtgagcggataacaattcccctctagaaataattttgtttaactttaagaaggagatataccgATGGTTAGTAAAGGTGAAGAGTTAATTAAGGAAAACATGCACATGAAACTTTATATGGAAGGGACGGTGAACAACCATCACTTCAAATGCACTTCCGAGGGTGAAGGCAAGCCATACGAAGGCACCCAGACAATGCGGATCAAAGTTGTGGAAGGTGGCCCACTGCCTTTTGCCTTCGATATCTTAGCGACCTCGTTTATGTATGGATCTCGAACCTTTATCAACCATACGCAGGGTATTCCGGATTTTTTCAAACAA…
TagRFP657	310	GCATATCCTTGTGTACGTCACTTTGGCATG	aatccgccgtttgttcccacggagaatccgacgggttgttactcgctcacatttaatgttttaactaactaaggaattgtgagcggataacaattcccctctagaaataattttgtttaactttaagaaggagatataccgATGAGCGAACTAATCACGGAAAATATGCACATGAAACTGTACATGGAAGGGACAGTAAACAACCACCATTTTAAGTGCACTTCTGAAGGTGAGGGTAAACCTTATGAAGGTACGCAGACGCAACGTATAAAAGTGGTGGAAGGCGGTCCGTTACCGTTCGCCTTTGATATTCTGGCCACCTCCTTTATGTACGGCAGTCATACCTTCATTAATCACACCCAGGGGATTCCAGATTTTTGGAAACAGTCGTTCCCGGAG…
TagRFP658	311	GCATCTCATACTACCTACTGTTTCCATCTG	aatccgccgtttgttcccacggagaatccgacgggttgttactcgctcacatttaatgttttaactaactaaggaattgtgagcggataacaattcccctctagaaataattttgtttaactttaagaaggagatataccgATGTCGGAGCTAATCAAGGAAAATATGCACATGAAATTGTACATGGAGGGTACCGTCAATAACCATCATTTCAAATGCACCAGCGAGGGTGAAGGCAAACCCTACGAAGGTACCCAGACACAGCGCATTAAGGTGGTCGAAGGGGGCCCGTTACCGTTTGCGTTTGATATTTTAGCAACGAGCTTCATGTATGGCTCTCACACATTCATCGATCATACCCAGGGCATTCCGGATTTTTGGAAACAATCCTTCCCAGAA…
TagRFP675	312	GCCGAGAGGCGTGTCAGAATTTATACTCAG	aatccgccgtttgttcccacggagaatccgacgggttgttactcgctcacatttaatgttttaactaactaaggaattgtgagcggataacaattcccctctagaaataattttgtttaactttaagaaggagatataccgATGAGTGAACTTATCAAAGAGAATATGCACATGAAACTCTACATGGAGGGAACCGTGAACAACCATCATTTTAAATGCACCTCGGAAGGAGAAGGTAAACCGTATGAAGGCACACAGACGCAGCGTATCAAAGTAGTTGAAGGCGGTCCATTACCGTTCGCGTTTGATATTCTGGCAACCAGCTTTATGTACGGTTCGAAAACCTTCATTAATCATACCCAAGGCATTCCGGATTTCTGGAAGCAATCATTCCCGGAA…
Ultramarine	313	GCCGGCTAAACGATTCCTGGATCCTACATG	aatccgccgtttgttcccacggagaatccgacgggttgttactcgctcacatttaatgttttaactaactaaggaattgtgagcggataacaattcccctctagaaataattttgtttaactttaagaaggagatataccgATGAGCGTAATCGCAACTCAGATGACTTATAAAGTTTATATGTCCGGCACGGTTAACGGCCATTACTTCGAAGTGGAAGGGGATGGTAAAGGTCGCCCATATGAAGGTGAACAGACAGTGAAATTGACCGCGACCAAAGGCGGACCGCTTCCCTTTGCCTGGGACATCCTGAGCCCGCAATGCCAGTATGGAAGCATTCCGTTTACCAAGTACCCGGAAGATATTCCGGATTACGTCAAACAGTCGTTTCCCGAAGGC…
anm2CP	316	GCGAATAACTGGAGGACCGTAGTCGAAGCG	aatccgccgtttgttcccacggagaatccgacgggttgttactcgctcacatttaatgttttaactaactaaggaattgtgagcggataacaattcccctctagaaataattttgtttaactttaagaaggagatataccgATGGAAGGCGGTCCTGCCCTGTTCCAGTCCGATATGACCTTTAAAATTTTTATCGATGGCGTTGTCAACGACCAGAAGTTCACTATTATCGCTGACGGTTCGTCCAAATTTCCGCATGGAGATTTCAACGTGCATGCAGTCTGCGAGACCGGTAAGCTGCCGATGAGTTGGAAACCGATTTGTCACCTGATCCAGTACGGCGAGCCGTTCTTCGCCAAATATCCGAACGGCATTTCTCATTTTGCGCAAGAATGCTTC…
cgfmKate2	317	GCGCCGAATGGTTCTGATATCATTCATAGG	aatccgccgtttgttcccacggagaatccgacgggttgttactcgctcacatttaatgttttaactaactaaggaattgtgagcggataacaattcccctctagaaataattttgtttaactttaagaaggagatataccgATGGTGTCAGAACTGATAAAAGAGAACATGCACATGAAACTGTACATGGAAGGTACGGTAAATAATCATCATTTCAAGGCGACGTCAGAGGGCGAAGGCAAACCGTACGAAGGTACCCAGACAATGCGTATTAAAGCGGTGGAAGGGGGCCCGTTGCCCTTTGCGTTTGATATCCTGGCCACCAGCTTTATGTATGGAAGTAAGACCTTTATCAACCACACTCAGGGGATCCCGGATTTTTTTAAACAGTCGTTCCCG…
cp-mKate	320	GCGGTACGACATGAGTGGTGCTTAGTATGG	aatccgccgtttgttcccacggagaatccgacgggttgttactcgctcacatttaatgttttaactaactaaggaattgtgagcggataacaattcccctctagaaataattttgtttaactttaagaaggagatataccgGGTCACCTGATTTGCAACTTAAAGACCACATACCGCAGCAAGAAACCAGCGAAGAACCTAAAAATGCCGGGCGTGTATTATGTGGACCGCCGCCTGGAACGGATTAAGGAGGCCGATAAAGAAACATATGTAGAGCAGCACGAAGTCGCCGTTGCACGATACTGCGATTTACCGTCAAAATTGGGCCATGCGGGCGGGACTGGTGGATCGATGAGCGAACTTATCACGGAAAATATGCATATGAAACTCTACATGGAG…
emiRFP670	323	GCTGCTATCTTCCGGGCACTCATCATCTCG	aatccgccgtttgttcccacggagaatccgacgggttgttactcgctcacatttaatgttttaactaactaaggaattgtgagcggataacaattcccctctagaaataattttgtttaactttaagaaggagatataccgATGGCGGAAGGCTCTGTGGCCCGCCAGCCGGACTTACTGACGTGCGAACATGAAGAGATCCATCTTGCAGGCTCAATCCAACCGCATGGCGCGCTGTTGGTGGTGAGTGAACACGATCACCGCGTTATTCAGGCCTCAGCCAATGCGGCTGAATTCCTTAACCTGGGCTCGGTTCTGGGGGTGCCCCTGGCGGAAATAGATGGCGATCTGCTCATTAAAATTCTGCCACACCTGGACCCTACCGCGGAAGGCATGCCT…
mCherry2-L	327	GGAGTGCCTTACAATACCGTGATTTCTATG	aatccgccgtttgttcccacggagaatccgacgggttgttactcgctcacatttaatgttttaactaactaaggaattgtgagcggataacaattcccctctagaaataattttgtttaactttaagaaggagatataccgATGTCCAAGGGGGAAGAAAACAACTTAGCAATTATTAAGGAATTTATGCGTTTTAAAGTTCACATGGAGGGAAGTGTGAACGGTCACGAGTTTGAGATCGAGGGCGAAGGAGAGGGACGCCCGTATGAGGGGACGCAGACCGCTAAGCTTAAAGTTACGAAGGGGGGACCGCTGCCGTTTGCGTGGGACATCCTGTCTCCTCAGTTTATGTATGGGTCAAAGGCGTACGTCAAGCATCCTGCTGATATTCCCGACTAC…
mApple	328	GGCATCTCGTCAAATAAACCTACCGTCTTG	aatccgccgtttgttcccacggagaatccgacgggttgttactcgctcacatttaatgttttaactaactaaggaattgtgagcggataacaattcccctctagaaataattttgtttaactttaagaaggagatataccgATGGTCTCAAAAGGCGAAGAAAATAATATGGCCATCATTAAAGAGTTCATGCGCTTTAAAGTTCACATGGAAGGCAGTGTGAACGGGCACGAATTTGAAATCGAGGGCGAAGGCGAAGGTCGGCCTTACGAAGCATTTCAAACCGCGAAACTGAAAGTGACTAAAGGAGGCCCCCTGCCTTTTGCCTGGGACATTCTGTCGCCGCAGTTTATGTATGGTTCAAAGGTTTATATTAAGCACCCAGCTGATATTCCGGAC…
mCardinal	330	GGCCGCGGAGCCTGCGAAAGATTATATAAG	aatccgccgtttgttcccacggagaatccgacgggttgttactcgctcacatttaatgttttaactaactaaggaattgtgagcggataacaattcccctctagaaataattttgtttaactttaagaaggagatataccgATGGTGAGTAAGGGTGAAGAATTGATCAAAGAAAATATGCACATGAAGCTGTACATGGAAGGCACGGTGAACAATCACCATTTCAAGTGTACCACGGAGGGTGAAGGCAAACCGTATGAAGGCACTCAGACACAACGTATCAAAGTGGTTGAAGGTGGTCCGTTACCGTTTGCCTTCGACATTTTAGCCACATGTTTTATGTATGGAAGCAAAACCTTCATTAACCATACCCAGGGCATTCCGGATTTCTTTAAACAG…
mCarmine	331	GGCCGTGGACCTTATTGTTCCTAGTTAGCG	aatccgccgtttgttcccacggagaatccgacgggttgttactcgctcacatttaatgttttaactaactaaggaattgtgagcggataacaattcccctctagaaataattttgtttaactttaagaaggagatataccgATGGTATCAAAAGGTGAGGAACTGATTAAGGAAAACATGCACATGAAACTGTACATGGAAGGCACCGTAAACAACCATCACTTCAAATGCACCAGTGAGGGCGAGGGGAAACCGTATGAAGGCACTCAGACGCAGCGTATTAAAGTTGTAGAAGGGGGTCCCTTACCATTTGCCTTTGATATCCTGGCAACCAGCTTTATGTACGGCAGCAAGACTTTCATTAATCATACGCAGGGCATCCCGGACTTTTTTAAACAG…
mCherry	335	GGCGGGCGTCGAAGATTTGTCACACTTAAG	aatccgccgtttgttcccacggagaatccgacgggttgttactcgctcacatttaatgttttaactaactaaggaattgtgagcggataacaattcccctctagaaataattttgtttaactttaagaaggagatataccgATGGTCAGTAAAGGCGAAGAGGATAACATGGCCATAATTAAAGAGTTTATGCGTTTTAAGGTTCACATGGAGGGTTCGGTTAATGGCCATGAATTCGAAATTGAAGGAGAGGGTGAAGGCCGCCCTTATGAGGGTACTCAGACTGCGAAGCTGAAAGTGACCAAAGGGGGTCCGTTGCCATTTGCCTGGGACATCCTAAGCCCACAGTTTATGTATGGCTCTAAAGCTTACGTGAAGCATCCGGCGGATATTCCCGAT…
mCherry-XL	337	GGCTGAATCGAAAGCAGCGTCTTAGGTGTG	aatccgccgtttgttcccacggagaatccgacgggttgttactcgctcacatttaatgttttaactaactaaggaattgtgagcggataacaattcccctctagaaataattttgtttaactttaagaaggagatataccgATGGTTTCAAAAGGGGAGGAAGATAATATGGCGATTATTAAGGAATTCATGCGTTTTAAAGTTCATATGGAAGGTAGTGTTAATGGTCATGAATTTGAAATTGAGGGCGAGGGCGAAGGACGCCCCTACGAGGGTACGCAGACTGCGAAACTGAAAGTCACGAAGGGCGGCCCTTTACCGTTCGCATGGGACATCCTGAGCCCGCAGTTTATGTACGGCAGCAAAGCGTACGTGAAACACCCGGCCGATATCCCTGAC…
mCherry2	338	GGCTGTTAGAAATGATCTAACTCAAGCAGG	aatccgccgtttgttcccacggagaatccgacgggttgttactcgctcacatttaatgttttaactaactaaggaattgtgagcggataacaattcccctctagaaataattttgtttaactttaagaaggagatataccgATGGTGAGCAAAGGCGAAGAAGATAACATGGCGATCATCAAAGAGTTTATGCGGTTTAAAGTGCATATGGAGGGCAGCGTGAATGGCCATGAATTTGAAATTGAAGGAGAAGGCGAAGGCCGCCCGTATGAAGGTACCCAGACGGCCAAGCTTAAAGTTACTAAGGGCGGCCCGCTGCCTTTCGCGTGGGACATTTTATCACCGCAGTTTATGTACGGGTCCAAGGCCTACGTAAAGCATCCCGCGGACATTCCAGAC…
mGarnet	350	GGTTTGTGGTCCGTACTATCTGGTAGGTGG	aatccgccgtttgttcccacggagaatccgacgggttgttactcgctcacatttaatgttttaactaactaaggaattgtgagcggataacaattcccctctagaaataattttgtttaactttaagaaggagatataccgATGAATAGCCTAATTAAAGAGAACATGCGTATGAAAGTGGTTTTGGAGGGAAGCGTAAACGGCCACCAGTTTAAATGCACTGGTGAAGGAGAAGGCAATCCGTATATGGGCACTCAAACCATGCGGATCAAAGTAATCGAAGGGGGCCCGCTGCCGTTCGCGTTTGATATACTGGCCACGTCATTTATGTATGGGTCAAAAACCTTCATTAAATACCCGAAGGGGATCCCCGACTTTTTTAAACAGAGTTTTCCGGAA…
mGarnet2	353	GTACTACACAGATCTCCTTGGTAGCGGACG	aatccgccgtttgttcccacggagaatccgacgggttgttactcgctcacatttaatgttttaactaactaaggaattgtgagcggataacaattcccctctagaaataattttgtttaactttaagaaggagatataccgATGAATAGCTTAATTAAGGAAAACATGCGTATGAAGGTAGTTCTGGAGGGTTCAGTGAACGGGCACCAGTTTAAATGCACCGGTGAAGGCGAAGGAAATCCGTATATGGGAACCCAGACAATGCGTATTAAAGTGATTGAAGGCGGTCCGCTGCCGTTCGCGTTTGATATACTTGCCACCAGTTTTATGTACGGCTCAAAAACCTTTATCAAATATCCTAAAGGCATTCCGGATTTTTTCAAACAATCTTTTCCGGAA…
mGinger1	354	GTAGTGCCCAGACTGTCTTTACCCTCGTCG	aatccgccgtttgttcccacggagaatccgacgggttgttactcgctcacatttaatgttttaactaactaaggaattgtgagcggataacaattcccctctagaaataattttgtttaactttaagaaggagatataccgATGCTGCTGAAGGAAAACATGCATATTAAAATGTACATGGAGGGGACCGTTAATGGCCACTACTTTAAGTGCAAAGGTGAAGGCGATGGCAACCCTTTTGCGGGAACCCAGTCAATGCGTGTGCATGTCACTGAGGGCGCACCGTTACCGTTTGCCTTCGATATTCTCGCGCCCTGCTGTGAATATGGCTCCAAAACTTTCGTCCGCTACCCGGCCGATATACCGGATTTTTTCAAACAGTCATTCCCCGAAGGTTTT…
mGinger2	356	GTCATACCATACTCTTCCCTCGGCTGGTGG	aatccgccgtttgttcccacggagaatccgacgggttgttactcgctcacatttaatgttttaactaactaaggaattgtgagcggataacaattcccctctagaaataattttgtttaactttaagaaggagatataccgATGCTGCTTAAAGAGAACATGCATATTCGAATGTACATGGAAGGCACGGTGAATGGCCATTATTTTAAGTGCAAAGGTGTGGGTGACGGGAACCCCTTTGCCGGAACCCAAAGCATGCGTGTACATGTTACCGAGGGCGCGCCGCTGCCTTTCGCGTTTGATATTTTGGCACCTTGTTGCGAATATGGCAGCAAGACATTCGTACGCTATCCGGCCGACATCCCAGATTTCTTCAAACAGTCATTTCCGGAAGGCTTT…
mGrape1	357	GTCATGGGATACTGTCAAATCTGCAGCTGG	aatccgccgtttgttcccacggagaatccgacgggttgttactcgctcacatttaatgttttaactaactaaggaattgtgagcggataacaattcccctctagaaataattttgtttaactttaagaaggagatataccgATGGCCAGCAGTGAGGATGTTATCAAAGAATTTATGCGTTTCAAAGTTCGCATGGAAGGCTCCGTCAACGGCCACGAGTTCGAAATTGAAGGCGAAGGCGAAGGTCGGCCATATGAAGGGACTCAGACCGCCAAACTAAAAGTGACGAAAGGCGGCCCGCTGCCGTTTGCATGGGACATCCTGTCACCTCAGTTTATGTACGGTAGTAAGGCGTATGTCAAGCATCCGGCAGATATCCCGGATTACCTCAAATTGTCG…
mGrape2	359	GTCCGATTCGCTTTCTTGAAGCATCCGGTG	aatccgccgtttgttcccacggagaatccgacgggttgttactcgctcacatttaatgttttaactaactaaggaattgtgagcggataacaattcccctctagaaataattttgtttaactttaagaaggagatataccgATGGTTTCTAAAGGGGAAGAGAATAACATGGCGGTAATTAAGGAGTTCATGCGTTTCAAGGTCCGTATGGAAGGCAGCGTGAACGGGCACGAATTTGAAATAGAAGGTAAGGGCGAAGGTCGGCCGTACGAGGGCACGCAGACAGCCAAATTAAAAGTCACCAAAGGCGGACCTCTTCCGTTTGCGTGGGATATTCTCAGCCCACAGTTTATGTACGGCTCGAAAGCCTATGTTAAACACCCTCCGGATATCCCGGAT…
mGrape3	360	GTCTATTCGTTACTGTCCCGGTAGGGTGGG	aatccgccgtttgttcccacggagaatccgacgggttgttactcgctcacatttaatgttttaactaactaaggaattgtgagcggataacaattcccctctagaaataattttgtttaactttaagaaggagatataccgATGGTCAGCAAAGGCGAGGAAAACAACATGGCGGTGATTAAAGAATTCATGCGTTTTAAAACCCATATGGAAGGATCAGTGAATGGTCACGAGTTCGAAATAGAGGGCAAAGGTGAAGGCCGACCGTATGAAGGCACACAAACTGCGAAGCTTAAGGTTACTAAAGGCGGCCCGCTACCTTTTGCGTGGGATATTCTGTCTCCGCAGATGATGTACGGCAGTAAAGCCTATGTGAAACATCCGCCTGATATTCCCGAT…
mKO&kappa;	363	GTCTTGTTTGTGTTCCCGCTCGTTCGACGG	aatccgccgtttgttcccacggagaatccgacgggttgttactcgctcacatttaatgttttaactaactaaggaattgtgagcggataacaattcccctctagaaataattttgtttaactttaagaaggagatataccgATGGTTAGTGTGATCAAGCCAGAGATGAAAATGCGATACTACATGGATGGCTCCGTCAACGGCCACGAATTTACGATTGAAGGTGAGGGGACCGGCCGTCCGTACGAGGGACATCAGGAAATGACCCTGCGCGTCACCATGGCGGAAGGTGGACCCATGCCGTTCGCCTTTGACCTGGTTAGTCATGTTTTCTGTTATGGTCACCGCGTGTTCACAAAGTATCCAGAAGAAATCCCTGATTATTTTAAGCAAGCTTTT…
mKO	364	GTGCTAAAGTCGTTCAAGGCCTGGCGATAG	aatccgccgtttgttcccacggagaatccgacgggttgttactcgctcacatttaatgttttaactaactaaggaattgtgagcggataacaattcccctctagaaataattttgtttaactttaagaaggagatataccgATGGTGTCTGTTATAAAGCCTGAAATGAAAATGCGATACTATATGGATGGTTCCGTTAATGGGCATGAGTTTACCATTGAGGGCGAAGGTACCGGCCGTCCGTATGAAGGCCATCAAGAAATGACACTGCGCGTGACTATGGCGAAAGGTGGACCGATGCCGTTCGCATTTGACCTGGTATCCCATGTGTTTTGTTATGGACACCGTCCATTCACTAAATATCCGGAAGAAATTCCAGACTACTTCAAACAGGCTTTT…
mKO2	367	GTGTTATTGTAACTGATCTCTGGCGCCAAG	aatccgccgtttgttcccacggagaatccgacgggttgttactcgctcacatttaatgttttaactaactaaggaattgtgagcggataacaattcccctctagaaataattttgtttaactttaagaaggagatataccgATGGTTAGCGTGATTAAACCAGAAATGAAGATGCGATACTATATGGACGGATCGGTGAACGGCCACGAATTTACGATTGAGGGCGAAGGAACGGGGCGTCCGTATGAAGGCCATCAGGAGATGACCCTTCGTGTCACAATGGCAGAAGGAGGTCCAATGCCGTTTGCATTCGATCTGGTTTCACATGTTTTTTGCTACGGTCACCGGGTATTTACGAAATATCCTGAAGAAATCCCGGATTATTTCAAGCAAGCCTTC…
mKate S158A	369	GTTAGATACTCGAGTGTTATCGAAGCAGGG	aatccgccgtttgttcccacggagaatccgacgggttgttactcgctcacatttaatgttttaactaactaaggaattgtgagcggataacaattcccctctagaaataattttgtttaactttaagaaggagatataccgATGTCGGAATTAATCAAAGAGAACATGCATATGAAGCTGTATATGGAGGGTACGGTAAATAACCACCACTTTAAATGCACATCGGAAGGCGAAGGTAAGCCGTACGAGGGTACCCAGACCATGCGTATTAAAGTGGTGGAAGGGGGCCCTCTTCCGTTTGCGTTCGACATTCTTGCAACCTCATTCATGTACGGCTCAAAAACTTTTATCAATCATACCCAGGGCATTCCGGATTTTTTCAAACAGAGCTTTCCGGAG…
mKate S158C	370	GTTGCCTCCAATCTTTGAGTTCCAAATCAG	aatccgccgtttgttcccacggagaatccgacgggttgttactcgctcacatttaatgttttaactaactaaggaattgtgagcggataacaattcccctctagaaataattttgtttaactttaagaaggagatataccgATGAGTGAATTAATTAAAGAAAACATGCACATGAAACTGTACATGGAGGGCACGGTGAACAATCATCATTTCAAATGTACCTCGGAAGGCGAGGGCAAGCCATACGAGGGTACGCAAACTATGCGAATCAAAGTGGTTGAAGGTGGTCCCCTACCTTTTGCCTTTGATATACTGGCCACCTCATTCATGTATGGTTCGAAAACCTTTATTAATCACACACAGGGGATTCCGGACTTTTTCAAGCAGTCATTCCCAGAG…
mKate M41G S158C	371	GTTGTCTATCTGTTAACGCACTATACGAGG	aatccgccgtttgttcccacggagaatccgacgggttgttactcgctcacatttaatgttttaactaactaaggaattgtgagcggataacaattcccctctagaaataattttgtttaactttaagaaggagatataccgATGAGCGAACTGATAAAAGAAAATATGCACATGAAACTCTATATGGAAGGTACCGTGAATAACCACCATTTTAAGTGTACCAGTGAAGGAGAAGGAAAACCGTACGAAGGCACCCAGACCGGCCGTATTAAGGTGGTCGAAGGTGGCCCCCTTCCGTTTGCCTTCGATATTTTAGCCACATCTTTTATGTATGGCTCAAAAACCTTCATTAACCATACCCAAGGTATCCCAGATTTCTTTAAACAGAGCTTTCCGGAA…
mKate	372	GTTTCAAGCCAGTGTTCAGGAGATCCCGTG	aatccgccgtttgttcccacggagaatccgacgggttgttactcgctcacatttaatgttttaactaactaaggaattgtgagcggataacaattcccctctagaaataattttgtttaactttaagaaggagatataccgATGTCCGAACTGATTAAAGAGAATATGCACATGAAGCTGTATATGGAAGGTACGGTGAATAATCACCATTTTAAATGCACGAGCGAAGGGGAAGGCAAGCCGTATGAGGGCACCCAGACGATGCGCATCAAAGTGGTGGAGGGCGGCCCGTTGCCATTTGCATTTGATATTCTGGCCACTTCATTCATGTACGGCTCTAAGACCTTTATTAACCATACTCAGGGTATTCCTGATTTCTTCAAACAGAGCTTTCCGGAA…
mKate2	373	GTTTCCTGGGACAAGTTTCTTTGTCTGCGG	aatccgccgtttgttcccacggagaatccgacgggttgttactcgctcacatttaatgttttaactaactaaggaattgtgagcggataacaattcccctctagaaataattttgtttaactttaagaaggagatataccgATGGTGAGTGAACTCATTAAAGAGAACATGCATATGAAACTCTACATGGAAGGTACGGTCAATAACCACCATTTTAAATGTACCAGCGAAGGTGAAGGTAAACCTTATGAGGGCACGCAAACCATGCGTATTAAAGCCGTCGAAGGCGGCCCGCTACCGTTCGCGTTCGATATTCTGGCGACCAGCTTTATGTATGGTTCAAAGACATTTATCAACCACACGCAGGGTATTCCTGACTTTTTCAAGCAATCATTCCCA…
mKelly1	374	GTTTGGTTCCTTAGCTTGCCGTTCTTTAGG	aatccgccgtttgttcccacggagaatccgacgggttgttactcgctcacatttaatgttttaactaactaaggaattgtgagcggataacaattcccctctagaaataattttgtttaactttaagaaggagatataccgATGGAACTGATTAAAGAAAACATGCGCATGAAATTATATATGGAAGGCACAGTCGGGAATCATCATTTCAAATGTACCGCGGAAGGCGAGGGGAAACCGTATGAAGGCACTCAAACCCAGCGGATAAAAGTTGTTGAGGGAGGTCCGCTACCCTTTGCCTTTGATATTCTTGCAACCTGTTTCATGTATGGTTCAAAGACCTTCATTAATCATCCTCAAGGTATCCCTGACTTTTTCAAACAGAGCTTTCCGGAAGGA…
mKelly2	378	GAACGTTCCCAAAGCCAGAACAGCACGGTG	aatccgccgtttgttcccacggagaatccgacgggttgttactcgctcacatttaatgttttaactaactaaggaattgtgagcggataacaattcccctctagaaataattttgtttaactttaagaaggagatataccgATGGAGCTCATCAAAGAAAATATGCGCATGAAATTATACATGGAAGGTACAGTCGGCAATCATCATTTTAAATGCACCGCCGAAGGCGAAGGTAAACCGTACGAAGGCACCCAAACCCAGCGCATTAAAGTGGTTGAAGGGGGGCCGCTGCCGTTTGCGTTCGATATACTAGCGACGTGTTTCATGTACGGCTCGAAAACCTTTATTAACTATCCCCAGGGCATTCCGGATTTTTTTAAACAAAGCTTCCCAGAAGGC…
mLumin	380	GAAGCAGCTGGCCCGACAAGACTATATGAG	aatccgccgtttgttcccacggagaatccgacgggttgttactcgctcacatttaatgttttaactaactaaggaattgtgagcggataacaattcccctctagaaataattttgtttaactttaagaaggagatataccgATGAGCGAACTGATCAAAGAAAACATGCATATGAAACTGTACATGGAAGGCACCGTGAATAACCACCATTTTAAATGTACCTCCGAAGGTGAAGGTAAACCGTATGAGGGTACTCAGACCATGCGTATCAAGGTCGTAGAGGGCGGACCGCTGCCATTCGCATTTGACATTCTCGCCACTAGCTTTATGTATGGCTCGAAGACCTTTATTAACCATACACAAGGCATTCCTGATTTCTTTAAGCAGAGCTTCCCGGAG…
mMaroon1	382	GAAGTTTGGAGATTTAAGAGCGGGTGTAAG	aatccgccgtttgttcccacggagaatccgacgggttgttactcgctcacatttaatgttttaactaactaaggaattgtgagcggataacaattcccctctagaaataattttgtttaactttaagaaggagatataccgATGGTATCAAAAGGAGAAGAACTCATTAAAGAGAACATGCATACCAAACTTTACCTGACAGGCACGGTGAATAATCACTATTTTGAATGTACCGCCGAAGGTGAGGGTAAACCGTATGAAGGCACCCAGACTAATCGCATTAAAGTGGTCCGCGGCGGGCCACTGCCGTTCGCCTTTGATATTCTGGCTCCCTGCTTTATGTACGGGTCTAAGACTTTCATCAACCATCCTCCGGATATTCCAGATTACTTTAAACAA…
mNectarine	384	GACACTAATCCATTGCTCTTTCATCTCGCG	aatccgccgtttgttcccacggagaatccgacgggttgttactcgctcacatttaatgttttaactaactaaggaattgtgagcggataacaattcccctctagaaataattttgtttaactttaagaaggagatataccgATGGTATCAAAGGGAGAAGAAGACAACATGGCAATCATAAAAGAATTTATGCGCTTCAAAGTCCATATGGAAGGTTCTGTTAATGGGCACGAATTCGAAATTGAGGGAGAAGGCGAAGGACGCCCGTATGAAGGTACACAGACCGCGAAACTTAAGGTGACCAAAGGCGGGCCCCTTCCGTTTGCCTGGGACATCTTATCGCCGCAATTTTGTTACGGCAGCAAAGCATATGTAAAACACCCGGCTGATATTCCGGAT…
mNeptune	385	GACGCAAACGACGCCTGTAATGCAAGAGTG	aatccgccgtttgttcccacggagaatccgacgggttgttactcgctcacatttaatgttttaactaactaaggaattgtgagcggataacaattcccctctagaaataattttgtttaactttaagaaggagatataccgATGGTGTCCAAGGGAGAGGAACTGATTAAAGAAAACATGCATATGAAACTGTACATGGAAGGAACCGTAAATAATCATCATTTTAAGTGTACCAGCGAAGGCGAAGGTAAACCGTATGAGGGCACCCAAACGGGCCGCATCAAAGTTGTGGAAGGCGGTCCGCTTCCATTCGCATTTGACATCTTAGCAACTTGTTTCATGTATGGCTCAAAAACCTTTATAAACCACACCCAGGGCATTCCGGACTTCTTTAAACAG…
mNeptune2	387	GACGTCAGTTGTAAATCCACGAGCCGTCGG	aatccgccgtttgttcccacggagaatccgacgggttgttactcgctcacatttaatgttttaactaactaaggaattgtgagcggataacaattcccctctagaaataattttgtttaactttaagaaggagatataccgATGGTCTCCAAAGGAGAGGAGCTGATTAAAGAAAATATGCATATGAAGCTTTATATGGAAGGCACCGTTAACAACCACCATTTTAAATGCACCTCAGAAGGGGAAGGTAAACCGTATGAAGGCACGCAGACTGGTCGTATAAAAGTGGTGGAAGGAGGCCCTCTGCCATTCGCCTTCGACATCCTTGCTACTTGCTTTATGTATGGTAGCAAGACCTTCATCAATCATACGCAAGGTATTCCAGATTTTTTCAAACAG…
mNeptune2.5	388	GAGACCTCTTGTCAACGACGTGGGCATTGG	aatccgccgtttgttcccacggagaatccgacgggttgttactcgctcacatttaatgttttaactaactaaggaattgtgagcggataacaattcccctctagaaataattttgtttaactttaagaaggagatataccgATGGTGAGCAAGGGTGAAGAATTGATCAAAGAAAATATGCACACCAAGCTGTACATGGAAGGTACGGTCAATAACCACCATTTTAAATGTACCCACGAAGGCGAAGGTAAACCTTATGAAGGCACACAGACCAATCGCATTAAGGTAGTTGAAGGAGGTCCGTTGCCGTTCGCTTTTGATATTCTGGCAACGTGTTTCATGTATGGCAGTAAAACGTTCATTAACCATACTCAAGGGATTCCGGATTTTTTCAAACAA…
mNeptune681	390	GAGAGCATATCATGGCGGTTCAGACAGTTG	aatccgccgtttgttcccacggagaatccgacgggttgttactcgctcacatttaatgttttaactaactaaggaattgtgagcggataacaattcccctctagaaataattttgtttaactttaagaaggagatataccgATGGTCTCTAAAGGTGAAGAACTCATCAAAGAGAACATGCACATGAAATTATATATGGAAGGGACGGTTAACAACCATCATTTTAAATGTACCAGCGAAGGCGAAGGCAAACCGTATGAGGGTACCCAGACGCAGCGTATCAAAGTGGTAGAGGGCGGTCCTTTGCCCTTCGCGTTTGACATTCTTGCGACTTGTTTCATGTATGGTTCAAAAACATTTATTAATCACACCCAAGGGATTCCGGATTTTTTCAAACAG…
mNeptune684	395	GAGGGACAGCATAACCTCTTGGGCTTAGCG	aatccgccgtttgttcccacggagaatccgacgggttgttactcgctcacatttaatgttttaactaactaaggaattgtgagcggataacaattcccctctagaaataattttgtttaactttaagaaggagatataccgATGGTTAGCAAAGGTGAAGAGCTGATCAAAGAAAATATGCATATGAAGTTGTATATGGAAGGCACCGTGAATAATCATCACTTCAAATGCACGTCCGAGGGTGAAGGAAAACCTTACGAAGGTACACAGACGCAGCGTATCAAGGTAGTGGAGGGCGGACCACTCCCGTTTGCGTTCGATATATTGGCAACGTGTTTTATGTACGGTTCGAAGACATTTATTAACCACACCCAGGGCATTCCGGATTTTTTCAAACAG…
mPlum	402	GATCTTTGTAAGGATCTAAGATTAGCGCGG	aatccgccgtttgttcccacggagaatccgacgggttgttactcgctcacatttaatgttttaactaactaaggaattgtgagcggataacaattcccctctagaaataattttgtttaactttaagaaggagatataccgATGGTGAGTAAGGGTGAAGAAGTGATAAAGGAGTTTATGCGCTTCAAGGAACATATGGAGGGGTCAGTGAATGGCCACGAATTCGAAATTGAAGGCGAGGGAGAAGGTCGCCCGTACGAAGGCACACAGACCGCGCGACTCAAAGTCACTAAAGGGGGCCCGCTGCCGTTCGCCTGGGATATTTTATCACCCCAGATTATGTATGGTAGCAAAGCGTACGTAAAGCATCCGGCAGATATCCCGGACTATCTGAAGCTG…
mPlum-E16P	403	GATGGATTTAGTGGCAGCTTGCGCCGACTG	aatccgccgtttgttcccacggagaatccgacgggttgttactcgctcacatttaatgttttaactaactaaggaattgtgagcggataacaattcccctctagaaataattttgtttaactttaagaaggagatataccgATGGTGTCTAAGGGCGAGGAGGTAATTAAAGAATTTATGCGCTTCAAACCGCATATGGAGGGATCAGTCAATGGTCACGAATTTGAAATCGAAGGTGAAGGCGAAGGTCGCCCGTATGAAGGCACCCAGACCGCGCGTTTAAAGGTGACAAAAGGGGGCCCGCTACCGTTCGCGTGGGATATCTTGAGTCCGCAAATCATGTACGGATCGAAAGCATACGTGAAACACCCCGCCGATATTCCGGATTATCTGAAACTG…
mRFP1	404	GATTTCCGTACCAGCAGTTAACCTCGCTGG	aatccgccgtttgttcccacggagaatccgacgggttgttactcgctcacatttaatgttttaactaactaaggaattgtgagcggataacaattcccctctagaaataattttgtttaactttaagaaggagatataccgATGGCCTCATCGGAAGATGTCATTAAAGAGTTTATGCGGTTTAAAGTTCGCATGGAGGGCAGCGTGAATGGTCACGAATTTGAAATAGAAGGCGAAGGGGAAGGTCGTCCGTATGAGGGCACCCAGACAGCAAAACTGAAAGTCACTAAAGGCGGCCCCTTGCCGTTTGCGTGGGACATCCTCAGCCCGCAATTTCAGTACGGATCGAAAGCATACGTGAAGCATCCAGCCGATATCCCGGATTATCTGAAACTGTCT…
mRFP1-Q66C	409	GCCACCGTAATTCTTGGAGTCAATTGAAGG	aatccgccgtttgttcccacggagaatccgacgggttgttactcgctcacatttaatgttttaactaactaaggaattgtgagcggataacaattcccctctagaaataattttgtttaactttaagaaggagatataccgATGGCCAGCTCAGAAGATGTAATTAAAGAATTTATGCGTTTCAAAGTGCGGATGGAGGGTTCGGTTAATGGACATGAATTTGAGATTGAAGGTGAAGGTGAGGGCCGACCGTACGAAGGGACTCAGACGGCCAAACTGAAAGTCACCAAGGGTGGCCCTCTTCCTTTTGCGTGGGATATCTTATCCCCGCAATTTTGCTACGGCAGTAAAGCGTACGTGAAACATCCCGCGGACATTCCAGACTATCTGAAACTATCA…
mRFP1-Q66S	414	GCCTCACACCTTCCATGCTGCTCTCAAATG	aatccgccgtttgttcccacggagaatccgacgggttgttactcgctcacatttaatgttttaactaactaaggaattgtgagcggataacaattcccctctagaaataattttgtttaactttaagaaggagatataccgATGGCCAGCAGCGAAGATGTCATTAAGGAGTTTATGCGCTTTAAAGTGCGCATGGAAGGATCAGTGAACGGACATGAATTTGAAATTGAAGGGGAAGGCGAAGGTCGTCCCTATGAGGGTACGCAGACTGCGAAACTGAAGGTAACAAAGGGCGGCCCGCTCCCGTTTGCATGGGACATCTTAAGTCCGCAGTTCAGCTATGGCTCGAAAGCATACGTGAAACATCCGGCTGATATTCCAGATTATCTGAAACTGAGC…
mRFP1.1	417	GCGAGTTAGGTGGCCAAATGCAACTTAAAG	aatccgccgtttgttcccacggagaatccgacgggttgttactcgctcacatttaatgttttaactaactaaggaattgtgagcggataacaattcccctctagaaataattttgtttaactttaagaaggagatataccgATGGCGTCGTCGGAAGATGTCATCAAAGAATTTATGCGCTTCAAAGTTCGCATGGAAGGGTCCGTGAACGGTCATGAATTTGAGATTGAGGGGGAGGGTGAGGGCCGTCCGTATGAAGGCACCCAGACAGCGAAACTGAAAGTGACTAAAGGTGGACCGCTGCCCTTCGCGTGGGATATCCTCAGCCCACAGTTTATGTACGGCTCTAAAGCATATGTGAAACACCCGGCCGACATTCCTGATTATCTTAAATTAAGC…
mRFP1.2	418	GCGATTTCTCACATCCATTCATATCTGGCG	aatccgccgtttgttcccacggagaatccgacgggttgttactcgctcacatttaatgttttaactaactaaggaattgtgagcggataacaattcccctctagaaataattttgtttaactttaagaaggagatataccgATGGTGTCGAAAGGTGAAGAAGTTATTAAAGAGTTTATGCGCTTCAAAGTCCGCATGGAAGGTAGCGTAAATGGTCATGAATTTGAAATCGAAGGCGAAGGCGAAGGACGTCCGTACGAGGGGACCCAGACCGCAAAACTGAAAGTGACAAAAGGCGGCCCGCTGCCATTTGCGTGGGATATTCTCAGCCCGCAATTTATGTACGGAAGTAAAGCCTATGTCAAACATCCTGCCGATATCCCTGATTATTTAAAACTG…
mRaspberry	424	GCTTAGTCATACGTGTGGCCTCGATTAAAG	aatccgccgtttgttcccacggagaatccgacgggttgttactcgctcacatttaatgttttaactaactaaggaattgtgagcggataacaattcccctctagaaataattttgtttaactttaagaaggagatataccgATGGTGAGTAAGGGGGAAGAAGTGATTAAGGAATTTATGCGGTTTAAGGTCCGTATGGAAGGTAGCGTTAACGGCCATGAATTTGAGATTGAAGGAGAAGGCGAAGGTCGTCCGTATGAGGGCACCCAAACTGCCAAACTGAAAGTAACCAAGGGCGGTCCACTGCCGTTCGCATGGGATATTCTGTCGCCGCAGTGCATGTACGGCAGTAAAGGCTACGTTAAACACCCGGCTGATATTCCCGACTACCTAAAACTG…
mRed7	425	GCTTGCTTTCTCATTTCCTCCGAATGTATG	aatccgccgtttgttcccacggagaatccgacgggttgttactcgctcacatttaatgttttaactaactaaggaattgtgagcggataacaattcccctctagaaataattttgtttaactttaagaaggagatataccgATGGTGTCGAAAGGCGAAGAAGTTATCAAAGAATTTATGCAGTTTAAAGTGCACATGGAAGGCAGCGTTAATGGGCACGAGTTCGAAATTGAGGGTGAGGGCGAAGGCCGCCCGTACGAAGGTACTCAGACAGCTAAACTGAAAGTGACCAAAGGTGGGCCCTTGCCCTTCGCGTGGGATATTCTGTCACCGCAATTCATGTATGGCAGCAAGGCCTACGTGAAGCATCCGGCGGATATTCCGGATTATTTTAAACTG…
mRed7Q1	426	GCTTTAACTTCAAGCAAAGCAGGGCCCAAG	aatccgccgtttgttcccacggagaatccgacgggttgttactcgctcacatttaatgttttaactaactaaggaattgtgagcggataacaattcccctctagaaataattttgtttaactttaagaaggagatataccgATGGTGAGTAAAGGTGAAGAGGTGATTAAGGAATTCATGCAATTTAAAGTGCACATGGAAGGTAGCGTTAACGGCCATGAGTTTGAGATTGAAGGCGAAGGGGAGGGTCGCCCGTACGAAGGCACCCAAACCGCTAAACTGAAGGTCACAAAAGGTGGACCCCTACCATTTGCGTGGGACATTCTGTCGCCGCAGTTTATGTATGGTAGCCGGGCCTATGTGAAGCACCCAGCAGACATCCCGGATTATTTCAAACTG…
mRed7Q1S1	429	GGATTATCAAGGCTCTATCGGAGGAAGGAG	aatccgccgtttgttcccacggagaatccgacgggttgttactcgctcacatttaatgttttaactaactaaggaattgtgagcggataacaattcccctctagaaataattttgtttaactttaagaaggagatataccgATGGTAAGCAAGGGCGAAGAAGTGATTAAAGAGTTCATGCAGTTTAAAGTACACATGGAAGGCAGCGTGAATGGCCATGAATTTGAAATTGAAGGCGAAGGCGAGGGCCGGCCATATGAAGGTACGCAGACCGCAAAATTGAAAGTGACAAAGGGTGGCCCGCTTCCTTTTGCATGGGATATCCTCTCTCCGCAATTCATGTACGGGTCACGCGCCTACACAAAACATCCGGCGGATATACCCGATTACTTTAAGTTA…
mRed7Q1S1BM	430	GGCAATTATCCGGAAATATTCAATAGGCGG	aatccgccgtttgttcccacggagaatccgacgggttgttactcgctcacatttaatgttttaactaactaaggaattgtgagcggataacaattcccctctagaaataattttgtttaactttaagaaggagatataccgATGGTTTCAAAGGGCGAGGCCGTAATAAAGGAGTTTATGCGCTTCAAAGTGCACATGGAAGGCTCGATGAATGGCCATGAATTTGAAATCGAAGGTGAAGGGGAGGGTCGCCCCTATGAGGGCACTCAAACCGCAAAGTTAAAAGTGACAAAAGGCGGCCCACTGCCGTTCTCATGGGACATCCTCAGCCCGCAGTTTATGTATGGAAGTCGCGCGTTCACGAAACATCCCGCCGATATTCCTGATTACTTTAAACAG…
mRojoA	431	GGCCATGTAGGTTTGAAATCAAGGTAGAAG	aatccgccgtttgttcccacggagaatccgacgggttgttactcgctcacatttaatgttttaactaactaaggaattgtgagcggataacaattcccctctagaaataattttgtttaactttaagaaggagatataccgATGGTGTCGAAAGGCGAAGAGGACAACATGGCAATAATTAAAGAATTCATGCGTTTCAAGACTCACATGGAGGGATCAGTGAACGGTCATGAGTTTGAGATTGAAGGTGAAGGTGAAGGGCGTCCTTATGAGGGCACACAGACCGCCAAATTGAAAGTGACCAAAGGCGGACCTTTACCGTTTGCGTGGGATATTCTGTCTCCGCAGTTCATGTATGGCAGCAAAGCGTATGTAAAACATCCAGCAGACATCCCCGAT…
mRojoB	432	GGCCGTCTCCTAATCTAGGAGGAAGTCTAG	aatccgccgtttgttcccacggagaatccgacgggttgttactcgctcacatttaatgttttaactaactaaggaattgtgagcggataacaattcccctctagaaataattttgtttaactttaagaaggagatataccgATGGTATCGAAAGGAGAGGAGGACAATATGGCGATTATCAAGGAATTTATGCGCTTCAAAACTCATATGGAAGGCAGCGTTAATGGACATGAATTTGAGATTGAGGGCGAAGGGGAAGGCCGTCCCTACGAAGGTACCCAAACGGCTAAGCTTAAAGTGACCAAAGGTGGCCCGCTGCCGTTTGCATGGGATATCTTAAGTCCGCAGTTTATGTATGGCAGCAAGGCGTATGTCAAACATCCGGCGGATATCCCAGAT…
mRouge	433	GGCGAGTATCCCTAGATTATAGTATCGCCG	aatccgccgtttgttcccacggagaatccgacgggttgttactcgctcacatttaatgttttaactaactaaggaattgtgagcggataacaattcccctctagaaataattttgtttaactttaagaaggagatataccgATGGTTAGTAAAGGGGAGGAAGATAACATGGCGATTATTAAAGAATTTATGCGTTTTAAAACTCATATGGAAGGCAGCGTCAACGGCCACGAGTTTGAGATCGAAGGTGAGGGCGAAGGCCGCCCGTATGAAGGTACACAGACAGCGAAACTTAAAGTGACCAAGGGGGGCCCGCTCCCTTTTGCCTGGGATATTCTATCACCCCAGTTCATGTATGGCTCGAAAGCATATGTTAAACATCCAGCGGATATCCCGGAT…
mRtms5	435	GGGACTGCATTGCACGTTTCTAAGGGACCG	aatccgccgtttgttcccacggagaatccgacgggttgttactcgctcacatttaatgttttaactaactaaggaattgtgagcggataacaattcccctctagaaataattttgtttaactttaagaaggagatataccgATGTCAGTTATCGCCACCCAAATGACGTATAAAGTGTACATGAGTGGCACTGTAAATGGGCACTATTTTGAAGTCGAAGGTGACGGAAAAGGCCGTCCGTACGAAGGGGAACAAACCGTCAAACTTACAGCAACCAAGGGCGGCCCTTTACCATTCGCCTGGGATATTCTGTCTCCCCAGTGTCAGTATGGCTCCATTCCATTCACCAAGTACCCGGAGGATATACCGGATTATGTAAAACAAAGCTTTCCTGAGGGC…
mRuby	436	GGGAGCAAGAGAGAGATACTGTGCCATCCG	aatccgccgtttgttcccacggagaatccgacgggttgttactcgctcacatttaatgttttaactaactaaggaattgtgagcggataacaattcccctctagaaataattttgtttaactttaagaaggagatataccgATGAATTCTCTAATCAAAGAGAACATGCGCATGAAAGTGGTCTTGGAAGGGAGCGTTAACGGCCACCAGTTTAAATGCACCGGAGAAGGTGAAGGAAACCCGTACATGGGCACCCAGACGATGCGTATAAAGGTTATTGAAGGCGGTCCTCTGCCCTTTGCGTTCGATATTCTCGCCACTAGCTTCATGTACGGTTCCCGTACCTTCATCAAATATCCGAAGGGAATCCCGGATTTCTTTAAGCAGTCATTTCCGGAA…
mRuby3	438	GGGCCCGACACAAGCCTTAACTAACTGACG	aatccgccgtttgttcccacggagaatccgacgggttgttactcgctcacatttaatgttttaactaactaaggaattgtgagcggataacaattcccctctagaaataattttgtttaactttaagaaggagatataccgATGGTTTCGAAGGGCGAAGAATTAATTAAAGAAAACATGCGCATGAAAGTGGTCATGGAAGGCAGCGTGAACGGCCATCAATTTAAATGTACCGGTGAGGGAGAAGGTCGTCCCTACGAAGGCGTTCAGACCATGCGGATTAAAGTAATCGAAGGCGGCCCGCTACCGTTCGCTTTCGACATCTTGGCAACATCATTTATGTATGGCAGCCGAACGTTTATTAAATATCCTGCCGATATACCAGACTTTTTCAAGCAG…
mScarlet	450	GTCATAATTCACATTCGGCATCTCTGCAAG	aatccgccgtttgttcccacggagaatccgacgggttgttactcgctcacatttaatgttttaactaactaaggaattgtgagcggataacaattcccctctagaaataattttgtttaactttaagaaggagatataccgATGGTCAGTAAAGGCGAGGCGGTAATTAAGGAATTTATGCGGTTCAAAGTGCATATGGAAGGGAGCATGAACGGACACGAATTCGAAATAGAAGGCGAAGGCGAAGGGCGTCCGTATGAGGGTACGCAGACAGCTAAACTGAAAGTGACTAAAGGCGGTCCATTGCCGTTTTCATGGGATATTCTGTCACCGCAGTTTATGTACGGCTCTCGTGCATTCACCAAACATCCGGCCGATATTCCGGATTATTACAAGCAA…
mScarlet-H	454	GTCCTAAGGATATACGTAATCTGAGGAAGG	aatccgccgtttgttcccacggagaatccgacgggttgttactcgctcacatttaatgttttaactaactaaggaattgtgagcggataacaattcccctctagaaataattttgtttaactttaagaaggagatataccgATGGTGAGCAAAGGTGAAGCGGTTATTAAAGAATTCATGCGCTTCAAAGTGCATATGGAGGGCTCGATGAACGGACATGAATTTGAGATCGAAGGTGAAGGTGAAGGCCGCCCTTACGAGGGGACCCAGACAGCGAAGCTTAAAGTTACTAAAGGCGGCCCATTGCCTTTTAGCTGGGATATATTATCTCCCCAGTTTATGTACGGGAGTCGCGCCTTTACCAAACATCCAGCCGATATTCCGGACTATTATAAGCAG…
mScarlet-I	457	GTCTACATCTCAAGTACACCGAGTTCTGTG	aatccgccgtttgttcccacggagaatccgacgggttgttactcgctcacatttaatgttttaactaactaaggaattgtgagcggataacaattcccctctagaaataattttgtttaactttaagaaggagatataccgATGGTAAGCAAAGGCGAAGCGGTAATTAAAGAATTCATGCGTTTTAAAGTGCACATGGAAGGCTCAATGAACGGTCATGAGTTCGAAATCGAGGGCGAAGGCGAGGGTCGTCCTTATGAAGGTACCCAAACAGCGAAGCTGAAAGTCACCAAAGGAGGCCCGCTGCCCTTCTCGTGGGATATTCTAAGTCCACAATTTATGTATGGCAGCCGTGCTTTCATCAAGCACCCGGCAGACATTCCGGATTATTACAAACAG…
mStable	462	GTGGCGATTAAGCCCTCAATAGGGACAAGG	aatccgccgtttgttcccacggagaatccgacgggttgttactcgctcacatttaatgttttaactaactaaggaattgtgagcggataacaattcccctctagaaataattttgtttaactttaagaaggagatataccgATGGTGAGCGAACTGATTAAAGAGAATATGCACATGAAACTATATATGGAAGGTACCGTGAACAATCATCACTTTAAATGCACGAGCGAAGGGGAAGGCAAACCGTATGAAGGAACGCAGACGATGCGGATTAAGGCGGTAGAAGGGGGCCCGCTGCCATTCGCGTTTGACATCTTAGCCACCTCGTTTATGTACGGCTCGAAAACCTTCATTAACCATACTCAGGGTATTCCTGACTTTTTCAAACAGTCCTTCCCG…
mStrawberry	464	GTGTCCGTGGTACTGGTTCAAGAGTCTACG	aatccgccgtttgttcccacggagaatccgacgggttgttactcgctcacatttaatgttttaactaactaaggaattgtgagcggataacaattcccctctagaaataattttgtttaactttaagaaggagatataccgATGGTCTCAAAAGGCGAAGAAAATAATATGGCAATCATCAAGGAATTTATGCGCTTTAAAGTGCGCATGGAAGGCTCTGTCAACGGACATGAGTTTGAAATTGAAGGTGAAGGGGAGGGGCGTCCATACGAAGGTACGCAGACGGCGAAACTGAAAGTAACTAAGGGAGGTCCCCTTCCGTTTGCCTGGGATATTCTGACCCCTAATTTTACCTACGGTAGCAAAGCCTACGTTAAACACCCGGCAGACATCCCAGAT…
mTangerine	468	GTGTGGTATAAAGCCTGATAGAATGGCTAG	aatccgccgtttgttcccacggagaatccgacgggttgttactcgctcacatttaatgttttaactaactaaggaattgtgagcggataacaattcccctctagaaataattttgtttaactttaagaaggagatataccgATGGCGAGCTCAGAAGATGTGATTAAGGAATTCATGCGTTTCAAAGTTCGCATGGAGGGCTCCGTAAATGGCCACGAATTCGAAATCGAAGGTGAAGGCGAAGGACGCCCATATGAAGGTACACAGACAGCGAAACTGAAAGTGACCAAGGGGGGGCCGCTACCGTTTGCATGGGATATCCTCAGCCCTCAGTTTTGCTACGGTAGCAAAGCCTATGTAAAACATCCGGCCGATATTCCAGATTATCTTAAACTGTCG…
mScarlet3	474	GTTGTTCATCTACGCATCCCATACTCACAG	aatccgccgtttgttcccacggagaatccgacgggttgttactcgctcacatttaatgttttaactaactaaggaattgtgagcggataacaattcccctctagaaataattttgtttaactttaagaaggagatataccgATGGATTCCACCGAAGCCGTCATTAAAGAATTTATGCGTTTCAAAGTACACATGGAAGGTTCGATGAATGGTCATGAGTTCGAAATCGAGGGTGAGGGCGAAGGTCGACCGTACGAGGGCACCCAGACCGCGAAATTGCGTGTGACCAAGGGCGGGCCACTGCCATTCTCATGGGACATTCTGTCTCCCCAGTTTATGTATGGTTCGCGCGCCTTTACCAAACATCCGGCCGATATCCCGGATTATTGGAAACAAAGC…
