# Supplementary material for: Pooled optical screening in bacteria using chromosomally expressed barcodes
Source: Commun Biol. 2025 Jun 3;8:851. doi: 10.1038/s42003-025-08268-5 (PMC12134211; doi:10.1038/s42003-025-08268-5)
Supplement: Supplementary file 5 — Supplemental Data 2 [file 42003_2025_8268_MOESM5_ESM.xlsx]

## Sheet: Sheet1
FP name	BC	PLP_seq
AzaleaB5	275	TTTCAACCGATTTCGCTAGAAGTTCGTCGAGTATCTGATTCCTTTGACTCACATTGCGTCTATTTAGTGGAGCCCCTGGTAACACAGTTG
miRFP670	277	GCACTGCACTCCTTCGCTAGGTGACAGTATGCTATCTGATTCCTTTGACTCACATTGCGTCTATTTAGTGGAGCCCGTTTCAGAGCAACG
miRFP670nano	279	AAAGGCCGTCTCACTTCGTAGTACGAGCTGAGACTCTCTGATTCCTTTGACTCACATTGCGTCTATTTAGTGGAGCCCTGACAGAGCACC
DsRed.M1	280	TTCCTTTGTGTAATTCGTTAGAGTACGCTAGTTGCACTGATTCCTTTGACTCACATTGCGTCTATTTAGTGGAGCCCGGCCAAATGACCG
miRFP670v1	281	TGGGTAATCATTGTCGTTAGATCATAGTCACCGCGCTGATTCCTTTGACTCACATTGCGTCTATTTAGTGGAGCCCCTTCTAACGAGAGG
FR-1	282	CACACGAACATGGTCTAGTTTCCACTGACTCTACGCTGATTCCTTTGACTCACATTGCGTCTATTTAGTGGAGCCCCATCTTCGGCAACG
FusionRed	283	ATGCATCATTCGGTCTAGTTTCGACTCGTATGCACCTGATTCCTTTGACTCACATTGCGTCTATTTAGTGGAGCCCTAGTTTGTATCGAC
FusionRed-M	284	ATATGGAGGGCGGTCTGACATTTCTCCACGAGTACCTGATTCCTTTGACTCACATTGCGTCTATTTAGTGGAGCCCAAATACTCGCGTGG
FusionRed-MQV	285	TTGCTTCCACGTCTGACCGTGGGAGTTACTATCCTGATTCCTTTGACTCACATTGCGTCTATTTAGTGGAGCCCGGAGTCTGCAGAAATG
PSmOrange	292	ATCCCGCATGGCTATCATCTTACGAACGGCAAGTACCTGATTCCTTTGACTCACATTGCGTCTATTTAGTGGAGCCCGATATTATCTTAC
RDSmCherry0.1	293	TGTAACGCCTTATATCATCTTCAACGAGTTAGACGCCTGATTCCTTTGACTCACATTGCGTCTATTTAGTGGAGCCCTCTTGCATCCTGG
RDSmCherry0.2	295	ATCGCTTATGTAGATCCAGTGGAACGTAGGTTAAACCTGATTCCTTTGACTCACATTGCGTCTATTTAGTGGAGCCCCGCCAATGTGAAC
RDSmCherry0.5	296	TAGGTACAGATCATCCGAGGAGGAAGTACCTTACACTGATTCCTTTGACTCACATTGCGTCTATTTAGTGGAGCCCTGTCGGATTGAATC
RDSmCherry1	297	GTTTCAGGAAGCATCCGTCATGTACCATCAAGTCGCTGATTCCTTTGACTCACATTGCGTCTATTTAGTGGAGCCCCTAGCGACGCCAAC
SuperNova Red	300	TGCCAACACATAATCCGTCATTTAAGTTAGCGCACCTGATTCCTTTGACTCACATTGCGTCTATTTAGTGGAGCCCATCCCATAAGCGAG
pHuji	301	CATCCCTATCTGTGCAGAGATAACGAACGGTCCTTCTGATTCCTTTGACTCACATTGCGTCTATTTAGTGGAGCCCCGTCAGTTAGTTTC
no FP	303	TCTCTCAGAAGGGTGCATACGTCGAACCATCTTACGCTGATTCCTTTGACTCACATTGCGTCTATTTAGTGGAGCCCTTTCGCAGATTGC
SuperNova2	307	ATTGTCGGAACCGCTGCGGTAGCTTAGCAGATAGTCACTGATTCCTTTGACTCACATTGCGTCTATTTAGTGGAGCCCGAGAACGCATTG
TagRFP-T	308	TCTTTACCCTGCTACGTGCTAGGAGATGTAACCTGATTCCTTTGACTCACATTGCGTCTATTTAGTGGAGCCCGGGCATGGATTAATTAC
super-TagRFP	309	TAGAAGCACTGACTGCTCGATCACAGGTTCGTAGAACTGATTCCTTTGACTCACATTGCGTCTATTTAGTGGAGCCCACCTCGCGATAGC
TagRFP657	310	TACACAAGGATATGCTCGATGCACTGATGTCACTACTGATTCCTTTGACTCACATTGCGTCTATTTAGTGGAGCCCATGCCAAAGTGACG
TagRFP658	311	GTAGTATGAGATGCACCGTCTTAAAGTTACGACCCTGATTCCTTTGACTCACATTGCGTCTATTTAGTGGAGCCCAGATGGAAACAGTAG
TagRFP675	312	TGACACGCCTCTCGGCAGAGCTTTAACGAGGAAGTCCTGATTCCTTTGACTCACATTGCGTCTATTTAGTGGAGCCCTGAGTATAAATTC
Ultramarine	313	AATCGTTTAGCCGGCAGAGGGTAACAGAGTATCCTCTGATTCCTTTGACTCACATTGCGTCTATTTAGTGGAGCCCATGTAGGATCCAGG
anm2CP	316	TCCTCCAGTTATTCGCCGGAAGACGGTGTAATACTCCTGATTCCTTTGACTCACATTGCGTCTATTTAGTGGAGCCCGCTTCGACTACGG
cgfmKate2	317	AGAACCATTCGGCGCCTACTTTCAATGACAGTCGCCTGATTCCTTTGACTCACATTGCGTCTATTTAGTGGAGCCCCTATGAATGATATC
cp-mKate	320	ACTCATGTCGTACCGCGGTAGTGTACGCTGATCTATCTGATTCCTTTGACTCACATTGCGTCTATTTAGTGGAGCCCCATACTAAGCACC
emiRFP670	323	CCGGAAGATAGCAGCTCGCAGTTACTCTGATACTCCTGATTCCTTTGACTCACATTGCGTCTATTTAGTGGAGCCCGAGATGATGAGTGC
mCherry2-L	327	TATTGTAAGGCACTCCAGAGTATAACATCTCACCCGCTGATTCCTTTGACTCACATTGCGTCTATTTAGTGGAGCCCATAGAAATCACGG
mApple	328	TTTATTTGACGAGATGCCAGAGTCTCAAATCGTCAGAGCTGATTCCTTTGACTCACATTGCGTCTATTTAGTGGAGCCCAAGACGGTAGG
mCardinal	330	GCAGGCTCCGCGGCCATACTGGAACCGATCTACACCTGATTCCTTTGACTCACATTGCGTCTATTTAGTGGAGCCCTTATATAATCTTTC
mCarmine	331	AATAAGGTCCACGGCCGTAGTCGTACTCATGCTGACCTGATTCCTTTGACTCACATTGCGTCTATTTAGTGGAGCCCGCTAACTAGGAAC
mCherry	335	TTCGACGCCCGCCTGACGTTGAGGACTTAGTTCCTGATTCCTTTGACTCACATTGCGTCTATTTAGTGGAGCCCTTAAGTGTGACAAATC
mCherry-XL	337	TGCTTTCGATTCAGCCACTAACCTAAATCACTGCGGCTGATTCCTTTGACTCACATTGCGTCTATTTAGTGGAGCCCACACCTAAGACGC
mCherry2	338	ATCATTTCTAACAGCCACTAACGAACACTTATCGCGCTGATTCCTTTGACTCACATTGCGTCTATTTAGTGGAGCCCCTGCTTGAGTTAG
mGarnet	350	TACGGACCACAAACCGTTATACGGTGACTCATCCCCTGATTCCTTTGACTCACATTGCGTCTATTTAGTGGAGCCCCACCTACCAGATAG
mGarnet2	353	AGATCTGTGTAGTACTGACTCTGACGTTAGGTACTCTGATTCCTTTGACTCACATTGCGTCTATTTAGTGGAGCCCGTCCGCTACCAAGG
mGinger1	354	ACAGTCTGGGCACTACTGACTGCTATCTACGTTAGGCTGATTCCTTTGACTCACATTGCGTCTATTTAGTGGAGCCCGACGAGGGTAAAG
mGinger2	356	AAGAGTATGGTATGACAATTACCTAAAGCGCACTCGCTGATTCCTTTGACTCACATTGCGTCTATTTAGTGGAGCCCCACCAGCCGAGGG
mGrape1	357	ACAGTATCCCATGACAATTACGGAAAGCGAGTTCGCTGATTCCTTTGACTCACATTGCGTCTATTTAGTGGAGCCCCAGCTGCAGATTTG
mGrape2	359	AAAGCGAATCGGACACTAATATAACAGCGTCGCCCTGATTCCTTTGACTCACATTGCGTCTATTTAGTGGAGCCCACCGGATGCTTCAAG
mGrape3	360	ACAGTAACGAATAGACACTACAATAACATCGCGTCGCTGATTCCTTTGACTCACATTGCGTCTATTTAGTGGAGCCCCCACCCTACCGGG
mKO&kappa;	363	GAACACAAACAAGACAGTACCCAACCCTAGTAGAGCTGATTCCTTTGACTCACATTGCGTCTATTTAGTGGAGCCCCGTCGAACGAGCGG
mKO	364	AACGACTTTAGCACATGAACATACTATACCGCGCCTGATTCCTTTGACTCACATTGCGTCTATTTAGTGGAGCCCTATCGCCAGGCCTTG
mKO2	367	AGTTACAATAACACATGACATTAACGTAGCACCCCTGATTCCTTTGACTCACATTGCGTCTATTTAGTGGAGCCCTTGGCGCCAGAGATC
mKate S158A	369	ACTCGAGTATCTAACCGAGTCCTACATAATCGTCACTGATTCCTTTGACTCACATTGCGTCTATTTAGTGGAGCCCCCTGCTTCGATAAC
mKate S158C	370	AAAGATTGGAGGCAACCGAGTCTCACAGCAATCTAGCTGATTCCTTTGACTCACATTGCGTCTATTTAGTGGAGCCCTGATTTGGAACTC
mKate M41G S158C	371	TTAACAGATAGACAACCGTCCTACACATCTTAGTGACTGATTCCTTTGACTCACATTGCGTCTATTTAGTGGAGCCCCTCGTATAGTGCG
mKate	372	AACACTGGCTTGAAACCGTCGAGCAATATGAATGACCTGATTCCTTTGACTCACATTGCGTCTATTTAGTGGAGCCCACGGGATCTCCTG
mKate2	373	TTGTCCCAGGAAACGAGCAGTTAGGACAGTCTACCTGATTCCTTTGACTCACATTGCGTCTATTTAGTGGAGCCCCGCAGACAAAGAAAC
mKelly1	374	CTAAGGAACCAAACGAGCATAATGACGTAGACCGCTGATTCCTTTGACTCACATTGCGTCTATTTAGTGGAGCCCCTAAAGAACGGCAAG
mKelly2	378	GCTTTGGGAACGTTCGTTATTGCAGACTAGGCGTACTGATTCCTTTGACTCACATTGCGTCTATTTAGTGGAGCCCACCGTGCTGTTCTG
mLumin	380	TCGGGCCAGCTGCTTCTGAGACGGCTGAGTATTCTACTGATTCCTTTGACTCACATTGCGTCTATTTAGTGGAGCCCTCATATAGTCTTG
mMaroon1	382	TTAAATCTCCAAACTTCACAACTCTAAATACGGCTCGCTGATTCCTTTGACTCACATTGCGTCTATTTAGTGGAGCCCTTACACCCGCTC
mNectarine	384	CAATGGATTAGTGTCACTACTTAACAGAATCGCGCCTGATTCCTTTGACTCACATTGCGTCTATTTAGTGGAGCCCGCGAGATGAAAGAG
mNeptune	385	AGGCGTCGTTTGCGTCAGTACCTCAACCCAGTTAGACTGATTCCTTTGACTCACATTGCGTCTATTTAGTGGAGCCCACTCTTGCATTAC
mNeptune2	387	ATTTACAACTGACGTCCGAGTGTCACATACCACATACTGATTCCTTTGACTCACATTGCGTCTATTTAGTGGAGCCCCGACGGCTCGTGG
mNeptune2.5	388	TTGACAAGAGGTCTCCGAGTTACAGAGAGTACACGCTGATTCCTTTGACTCACATTGCGTCTATTTAGTGGAGCCCCAATGCCCACGTCG
mNeptune681	390	CCATGATATGCTCTCCGTCGCGTACAATTACTTACCTGATTCCTTTGACTCACATTGCGTCTATTTAGTGGAGCCCAACTGTCTGAACCG
mNeptune684	395	GTTATGCTGTCCCTCGTTCAGTTACCTGGATACGTCTGATTCCTTTGACTCACATTGCGTCTATTTAGTGGAGCCCGCTAAGCCCAAGAG
mPlum	402	ATCCTTACAAAGATCATGACTAACGCCTATACACGCTGATTCCTTTGACTCACATTGCGTCTATTTAGTGGAGCCCCGCGCTAATCTTAG
mPlum-E16P	403	TGCCACTAAATCCATCATGAGCCTAACCTCTCTAGTCTGATTCCTTTGACTCACATTGCGTCTATTTAGTGGAGCCCAGTCGGCGCAAGC
mRFP1	404	TGCTGGTACGGAAATCCATACACGACAATAGCTTCGCTGATTCCTTTGACTCACATTGCGTCTATTTAGTGGAGCCCCAGCGAGGTTAAC
mRFP1-Q66C	409	AAGAATTACGGTGGCGAGCGATACATCTATGCAGACTGATTCCTTTGACTCACATTGCGTCTATTTAGTGGAGCCCCTTCAATTGACTCC
mRFP1-Q66S	414	ATGGAAGGTGTGAGGCTGAGCTGACTACTTCGTATCCTGATTCCTTTGACTCACATTGCGTCTATTTAGTGGAGCCCATTTGAGAGCAGC
mRFP1.1	417	GCCACCTAACTCGCACACATATAAATCTCGCGGCCTGATTCCTTTGACTCACATTGCGTCTATTTAGTGGAGCCCTTTAAGTTGCATTTG
mRFP1.2	418	GATGTGAGAAATCGCACTAGGGTAAAGTGCGTCAACTGATTCCTTTGACTCACATTGCGTCTATTTAGTGGAGCCCGCCAGATATGAATG
mRaspberry	424	ACACGTATGACTAAGCCATCCGATACACCAGGTAGACTGATTCCTTTGACTCACATTGCGTCTATTTAGTGGAGCCCTTTAATCGAGGCC
mRed7	425	AAATGAGAAAGCAAGCCGATACCGAAGTCCAGATACCTGATTCCTTTGACTCACATTGCGTCTATTTAGTGGAGCCCATACATTCGGAGG
mRed7Q1	426	CTTGAAGTTAAAGCCGATAGAGACATAGACTGCGCTGATTCCTTTGACTCACATTGCGTCTATTTAGTGGAGCCCTTGGGCCCTGCTTTG
mRed7Q1S1	429	AGCCTTGATAATCCTATAGTATCGAGGAGCGACCCTGATTCCTTTGACTCACATTGCGTCTATTTAGTGGAGCCCTCCTTCCTCCGATAG
mRed7Q1S1BM	430	CGGATAATTGCCTGAGTGATAGCTCGGATCTCCTGATTCCTTTGACTCACATTGCGTCTATTTAGTGGAGCCCCGCCTATTGAATATTTC
mRojoA	431	AAACCTACATGGCCTGAGTTTACGTGTATGGCACCTGATTCCTTTGACTCACATTGCGTCTATTTAGTGGAGCCCTTCTACCTTGATTTC
mRojoB	432	ATTAGGAGACGGCCACACCGAAATAACTCTCGTGCTGATTCCTTTGACTCACATTGCGTCTATTTAGTGGAGCCCTAGACTTCCTCCTAG
mRouge	433	TAGGGATACTCGCCACTATATCACAACAGGCGTGCTGATTCCTTTGACTCACATTGCGTCTATTTAGTGGAGCCCGGCGATACTATAATC
mRtms5	435	GTGCAATGCAGTCCCACTATCACAAATTCACGGCGCTGATTCCTTTGACTCACATTGCGTCTATTTAGTGGAGCCCGGTCCCTTAGAAAC
mRuby	436	TCTCTCTTGCTCCCACTATCGGAAATCACTACCGCTGATTCCTTTGACTCACATTGCGTCTATTTAGTGGAGCCCGGATGGCACAGTATC
mRuby3	438	GCTTGTGTCGGGCCCAGTAGTAACCATTAAGCCGCCTGATTCCTTTGACTCACATTGCGTCTATTTAGTGGAGCCCGTCAGTTAGTTAAG
mScarlet	450	AATGTGAATTATGACGTTCGTAGAGATGATCGTCACTGATTCCTTTGACTCACATTGCGTCTATTTAGTGGAGCCCTTGCAGAGATGCCG
mScarlet-H	454	GTATATCCTTAGGACTGATACTTAGGTCACGTCGACTGATTCCTTTGACTCACATTGCGTCTATTTAGTGGAGCCCCTTCCTCAGATTAC
mScarlet-I	457	TACTTGAGATGTAGACAGTATAGCAACCTCAACTCGCTGATTCCTTTGACTCACATTGCGTCTATTTAGTGGAGCCCACAGAACTCGGTG
mStable	462	AGGGCTTAATCGCCACATGATTGAACGCCTACGAACCTGATTCCTTTGACTCACATTGCGTCTATTTAGTGGAGCCCCTTGTCCCTATTG
mStrawberry	464	CAGTACCACGGACACCATCGTAGAAGCACTGAGACCTGATTCCTTTGACTCACATTGCGTCTATTTAGTGGAGCCCGTAGACTCTTGAAC
mTangerine	468	AGGCTTTATACCACACGTATCGGTAATTGCGGTACTCTGATTCCTTTGACTCACATTGCGTCTATTTAGTGGAGCCCTAGCCATTCTATC
mScarlet3	474	CGTAGATGAACAACTGATCTGTACTTCCAGTCACCTGATTCCTTTGACTCACATTGCGTCTATTTAGTGGAGCCCTGTGAGTATGGGATG
