# Supplementary material for: Pooled optical screening in bacteria using chromosomally expressed barcodes
Source: Commun Biol. 2025 Jun 3;8:851. doi: 10.1038/s42003-025-08268-5 (PMC12134211; doi:10.1038/s42003-025-08268-5)
Supplement: Supplementary file 6 — Supplemental Data 3 [file 42003_2025_8268_MOESM6_ESM.xlsx]

## Sheet: Flourophores
Code symbol	Flourophore	Detection oligo
1	Alexa750	TTCTATGTGACCGGGTACAG
2	Alexa488	GGAGATAACGATCCCTCACA
3	Cy3	GTACTCGGCTTTCCAACTGT
4	Cy5	CATATCTGTGACTGCCTGTC

## Sheet: Code
FP name	BC	R1	R2	R3	R4	R5	R6	R7
AzaleaB5	275	1	3	2	2	3	2	2
miRFP670	277	1	2	2	1	2	1	1
miRFP670nano	279	1	1	3	3	3	3	1
DsRed.M1	280	2	3	3	4	2	1	4
miRFP670v1	281	3	2	2	1	3	4	3
FR-1	282	2	3	3	1	3	1	1
FusionRed	283	4	2	2	4	1	1	2
FusionRed-M	284	4	2	2	4	4	4	3
FusionRed-MQV	285	4	4	1	1	1	4	1
PSmOrange	292	1	3	3	3	1	2	1
RDSmCherry0.1	293	4	4	4	3	3	1	1
RDSmCherry0.2	295	1	2	4	4	2	2	2
RDSmCherry0.5	296	4	2	4	2	2	3	4
RDSmCherry1	297	4	1	1	1	4	1	1
SuperNova Red	300	2	2	3	2	2	1	2
pHuji	301	3	4	2	4	3	2	3
no FP	303	3	2	4	3	4	4	3
SuperNova2	307	4	4	2	4	2	4	4
TagRFP-T	308	1	3	4	2	2	4	3
super-TagRFP	309	2	3	2	2	4	4	2
TagRFP657	310	4	2	3	1	4	2	2
TagRFP658	311	1	1	2	1	1	2	1
TagRFP675	312	2	2	1	3	1	2	2
Ultramarine	313	3	4	1	4	3	4	4
anm2CP	316	4	3	1	2	2	1	2
cgfmKate2	317	1	4	1	1	1	1	4
cp-mKate	320	2	4	3	1	4	3	1
emiRFP670	323	1	2	1	1	2	2	3
mCherry2-L	327	4	1	3	4	3	3	2
mApple	328	4	1	3	1	1	1	3
mCardinal	330	3	3	2	1	2	3	1
mCarmine	331	4	2	2	2	1	2	3
mCherry	335	3	1	1	3	2	3	2
mCherry-XL	337	1	2	1	2	4	1	1
mCherry2	338	2	1	2	1	2	2	2
mGarnet	350	2	3	3	2	3	2	3
mGarnet2	353	3	3	1	3	3	3	1
mGinger1	354	4	1	2	2	4	3	4
mGinger2	356	3	3	3	2	2	2	1
mGrape1	357	4	1	4	4	4	4	1
mGrape2	359	1	3	4	1	4	3	3
mGrape3	360	3	2	3	4	3	2	1
mKO&kappa;	363	2	4	1	3	4	4	2
mKO	364	1	2	2	3	3	1	3
mKO2	367	2	2	1	4	2	1	3
mKate S158A	369	1	3	1	4	3	4	3
mKate S158C	370	2	2	4	1	2	4	1
mKate M41G S158C	371	4	3	2	1	3	3	3
mKate	372	1	3	3	4	4	1	3
mKate2	373	3	3	1	1	3	2	2
mKelly1	374	3	1	3	4	2	4	3
mKelly2	378	2	1	1	2	1	4	2
mLumin	380	2	4	2	1	4	1	4
mMaroon1	382	4	4	2	2	2	2	2
mNectarine	384	3	2	3	2	3	3	2
mNeptune	385	4	3	3	4	1	4	4
mNeptune2	387	4	4	4	4	1	2	3
mNeptune2.5	388	2	1	3	3	1	1	1
mNeptune681	390	4	3	3	3	2	3	3
mNeptune684	395	3	4	4	1	4	2	2
mPlum	402	2	3	2	3	3	3	2
mPlum-E16P	403	3	1	2	3	1	2	3
mRFP1	404	3	3	1	3	4	1	4
mRFP1-Q66C	409	1	2	3	2	1	1	4
mRFP1-Q66S	414	4	1	1	4	4	2	4
mRFP1.1	417	2	4	1	2	3	1	1
mRFP1.2	418	2	2	2	4	3	3	1
mRaspberry	424	4	4	3	4	3	1	4
mRed7	425	3	1	1	2	1	2	1
mRed7Q1	426	2	2	3	3	2	2	3
mRed7Q1S1	429	2	2	1	1	4	4	4
mRed7Q1S1BM	430	1	2	1	1	3	3	1
mRojoA	431	4	1	4	3	2	2	1
mRojoB	432	3	4	1	1	4	3	3
mRouge	433	3	3	2	4	3	4	1
mRtms5	435	1	3	3	2	1	3	2
mRuby	436	1	4	1	4	4	3	2
mRuby3	438	2	1	2	3	2	4	4
mScarlet	450	2	3	2	1	1	1	3
mScarlet-H	454	3	3	4	3	3	1	2
mScarlet-I	457	3	1	2	1	4	1	3
mStable	462	4	3	4	3	3	4	4
mStrawberry	464	2	4	4	2	2	4	4
mTangerine	468	4	2	1	2	3	2	1
mScarlet3	474	2	2	4	4	4	2	4

## Sheet: Lprobes
FP name	BC	R1	R2	R3	R4	R5	R6	R7
AzaleaB5	275	CTAGAAGTTCGTCGAGTTACTGTACCCGGTCACATAGAA	CTAGAAGTTCGTCGAGTTAACAGTTGGAAAGCCGAGTAC	CTAGAAGTTCGTCGAGTTATGTGAGGGATCGTTATCTCC	CTAGAAGTTCGTCGAGTTATGTGAGGGATCGTTATCTCC	CTAGAAGTTCGTCGAGTTAACAGTTGGAAAGCCGAGTAC	CTAGAAGTTCGTCGAGTTATGTGAGGGATCGTTATCTCC	CTAGAAGTTCGTCGAGTTATGTGAGGGATCGTTATCTCC
miRFP670	277	CTAGGTGACAGTATGCTTACTGTACCCGGTCACATAGAA	CTAGGTGACAGTATGCTTATGTGAGGGATCGTTATCTCC	CTAGGTGACAGTATGCTTATGTGAGGGATCGTTATCTCC	CTAGGTGACAGTATGCTTACTGTACCCGGTCACATAGAA	CTAGGTGACAGTATGCTTATGTGAGGGATCGTTATCTCC	CTAGGTGACAGTATGCTTACTGTACCCGGTCACATAGAA	CTAGGTGACAGTATGCTTACTGTACCCGGTCACATAGAA
miRFP670nano	279	TAGTACGAGCTGAGACTGACTGTACCCGGTCACATAGAA	TAGTACGAGCTGAGACTGACTGTACCCGGTCACATAGAA	TAGTACGAGCTGAGACTGAACAGTTGGAAAGCCGAGTAC	TAGTACGAGCTGAGACTGAACAGTTGGAAAGCCGAGTAC	TAGTACGAGCTGAGACTGAACAGTTGGAAAGCCGAGTAC	TAGTACGAGCTGAGACTGAACAGTTGGAAAGCCGAGTAC	TAGTACGAGCTGAGACTGACTGTACCCGGTCACATAGAA
DsRed.M1	280	TTAGAGTACGCTAGTTGGTTGTGAGGGATCGTTATCTCC	TTAGAGTACGCTAGTTGGTACAGTTGGAAAGCCGAGTAC	TTAGAGTACGCTAGTTGGTACAGTTGGAAAGCCGAGTAC	TTAGAGTACGCTAGTTGGTGACAGGCAGTCACAGATATG	TTAGAGTACGCTAGTTGGTTGTGAGGGATCGTTATCTCC	TTAGAGTACGCTAGTTGGTCTGTACCCGGTCACATAGAA	TTAGAGTACGCTAGTTGGTGACAGGCAGTCACAGATATG
miRFP670v1	281	TTAGATCATAGTCACCGGCACAGTTGGAAAGCCGAGTAC	TTAGATCATAGTCACCGGCTGTGAGGGATCGTTATCTCC	TTAGATCATAGTCACCGGCTGTGAGGGATCGTTATCTCC	TTAGATCATAGTCACCGGCCTGTACCCGGTCACATAGAA	TTAGATCATAGTCACCGGCACAGTTGGAAAGCCGAGTAC	TTAGATCATAGTCACCGGCGACAGGCAGTCACAGATATG	TTAGATCATAGTCACCGGCACAGTTGGAAAGCCGAGTAC
FR-1	282	AGTTTCCACTGACTCTAGCTGTGAGGGATCGTTATCTCC	AGTTTCCACTGACTCTAGCACAGTTGGAAAGCCGAGTAC	AGTTTCCACTGACTCTAGCACAGTTGGAAAGCCGAGTAC	AGTTTCCACTGACTCTAGCCTGTACCCGGTCACATAGAA	AGTTTCCACTGACTCTAGCACAGTTGGAAAGCCGAGTAC	AGTTTCCACTGACTCTAGCCTGTACCCGGTCACATAGAA	AGTTTCCACTGACTCTAGCCTGTACCCGGTCACATAGAA
FusionRed	283	AGTTTCGACTCGTATGCTGGACAGGCAGTCACAGATATG	AGTTTCGACTCGTATGCTGTGTGAGGGATCGTTATCTCC	AGTTTCGACTCGTATGCTGTGTGAGGGATCGTTATCTCC	AGTTTCGACTCGTATGCTGGACAGGCAGTCACAGATATG	AGTTTCGACTCGTATGCTGCTGTACCCGGTCACATAGAA	AGTTTCGACTCGTATGCTGCTGTACCCGGTCACATAGAA	AGTTTCGACTCGTATGCTGTGTGAGGGATCGTTATCTCC
FusionRed-M	284	GACATTTCTCCACGAGTTGGACAGGCAGTCACAGATATG	GACATTTCTCCACGAGTTGTGTGAGGGATCGTTATCTCC	GACATTTCTCCACGAGTTGTGTGAGGGATCGTTATCTCC	GACATTTCTCCACGAGTTGGACAGGCAGTCACAGATATG	GACATTTCTCCACGAGTTGGACAGGCAGTCACAGATATG	GACATTTCTCCACGAGTTGGACAGGCAGTCACAGATATG	GACATTTCTCCACGAGTTGACAGTTGGAAAGCCGAGTAC
FusionRed-MQV	285	GACCGTGGGAGTTACTAAGGACAGGCAGTCACAGATATG	GACCGTGGGAGTTACTAAGGACAGGCAGTCACAGATATG	GACCGTGGGAGTTACTAAGCTGTACCCGGTCACATAGAA	GACCGTGGGAGTTACTAAGCTGTACCCGGTCACATAGAA	GACCGTGGGAGTTACTAAGCTGTACCCGGTCACATAGAA	GACCGTGGGAGTTACTAAGGACAGGCAGTCACAGATATG	GACCGTGGGAGTTACTAAGCTGTACCCGGTCACATAGAA
PSmOrange	292	TCTTACGAACGGCAAGTTGCTGTACCCGGTCACATAGAA	TCTTACGAACGGCAAGTTGACAGTTGGAAAGCCGAGTAC	TCTTACGAACGGCAAGTTGACAGTTGGAAAGCCGAGTAC	TCTTACGAACGGCAAGTTGACAGTTGGAAAGCCGAGTAC	TCTTACGAACGGCAAGTTGCTGTACCCGGTCACATAGAA	TCTTACGAACGGCAAGTTGTGTGAGGGATCGTTATCTCC	TCTTACGAACGGCAAGTTGCTGTACCCGGTCACATAGAA
RDSmCherry0.1	293	TCTTCAACGAGTTAGACCGGACAGGCAGTCACAGATATG	TCTTCAACGAGTTAGACCGGACAGGCAGTCACAGATATG	TCTTCAACGAGTTAGACCGGACAGGCAGTCACAGATATG	TCTTCAACGAGTTAGACCGACAGTTGGAAAGCCGAGTAC	TCTTCAACGAGTTAGACCGACAGTTGGAAAGCCGAGTAC	TCTTCAACGAGTTAGACCGCTGTACCCGGTCACATAGAA	TCTTCAACGAGTTAGACCGCTGTACCCGGTCACATAGAA
RDSmCherry0.2	295	AGTGGAACGTAGGTTAATGCTGTACCCGGTCACATAGAA	AGTGGAACGTAGGTTAATGTGTGAGGGATCGTTATCTCC	AGTGGAACGTAGGTTAATGGACAGGCAGTCACAGATATG	AGTGGAACGTAGGTTAATGGACAGGCAGTCACAGATATG	AGTGGAACGTAGGTTAATGTGTGAGGGATCGTTATCTCC	AGTGGAACGTAGGTTAATGTGTGAGGGATCGTTATCTCC	AGTGGAACGTAGGTTAATGTGTGAGGGATCGTTATCTCC
RDSmCherry0.5	296	GAGGAGGAAGTACCTTAGTGACAGGCAGTCACAGATATG	GAGGAGGAAGTACCTTAGTTGTGAGGGATCGTTATCTCC	GAGGAGGAAGTACCTTAGTGACAGGCAGTCACAGATATG	GAGGAGGAAGTACCTTAGTTGTGAGGGATCGTTATCTCC	GAGGAGGAAGTACCTTAGTTGTGAGGGATCGTTATCTCC	GAGGAGGAAGTACCTTAGTACAGTTGGAAAGCCGAGTAC	GAGGAGGAAGTACCTTAGTGACAGGCAGTCACAGATATG
RDSmCherry1	297	GTCATGTACCATCAAGTGCGACAGGCAGTCACAGATATG	GTCATGTACCATCAAGTGCCTGTACCCGGTCACATAGAA	GTCATGTACCATCAAGTGCCTGTACCCGGTCACATAGAA	GTCATGTACCATCAAGTGCCTGTACCCGGTCACATAGAA	GTCATGTACCATCAAGTGCGACAGGCAGTCACAGATATG	GTCATGTACCATCAAGTGCCTGTACCCGGTCACATAGAA	GTCATGTACCATCAAGTGCCTGTACCCGGTCACATAGAA
SuperNova Red	300	GTCATTTAAGTTAGCGCTGTGTGAGGGATCGTTATCTCC	GTCATTTAAGTTAGCGCTGTGTGAGGGATCGTTATCTCC	GTCATTTAAGTTAGCGCTGACAGTTGGAAAGCCGAGTAC	GTCATTTAAGTTAGCGCTGTGTGAGGGATCGTTATCTCC	GTCATTTAAGTTAGCGCTGTGTGAGGGATCGTTATCTCC	GTCATTTAAGTTAGCGCTGCTGTACCCGGTCACATAGAA	GTCATTTAAGTTAGCGCTGTGTGAGGGATCGTTATCTCC
pHuji	301	GAGATAACGAACGGTCCAAACAGTTGGAAAGCCGAGTAC	GAGATAACGAACGGTCCAAGACAGGCAGTCACAGATATG	GAGATAACGAACGGTCCAATGTGAGGGATCGTTATCTCC	GAGATAACGAACGGTCCAAGACAGGCAGTCACAGATATG	GAGATAACGAACGGTCCAAACAGTTGGAAAGCCGAGTAC	GAGATAACGAACGGTCCAATGTGAGGGATCGTTATCTCC	GAGATAACGAACGGTCCAAACAGTTGGAAAGCCGAGTAC
no FP	303	TACGTCGAACCATCTTAGCACAGTTGGAAAGCCGAGTAC	TACGTCGAACCATCTTAGCTGTGAGGGATCGTTATCTCC	TACGTCGAACCATCTTAGCGACAGGCAGTCACAGATATG	TACGTCGAACCATCTTAGCACAGTTGGAAAGCCGAGTAC	TACGTCGAACCATCTTAGCGACAGGCAGTCACAGATATG	TACGTCGAACCATCTTAGCGACAGGCAGTCACAGATATG	TACGTCGAACCATCTTAGCACAGTTGGAAAGCCGAGTAC
SuperNova2	307	GTAGCTTAGCAGATAGTGTGACAGGCAGTCACAGATATG	GTAGCTTAGCAGATAGTGTGACAGGCAGTCACAGATATG	GTAGCTTAGCAGATAGTGTTGTGAGGGATCGTTATCTCC	GTAGCTTAGCAGATAGTGTGACAGGCAGTCACAGATATG	GTAGCTTAGCAGATAGTGTTGTGAGGGATCGTTATCTCC	GTAGCTTAGCAGATAGTGTGACAGGCAGTCACAGATATG	GTAGCTTAGCAGATAGTGTGACAGGCAGTCACAGATATG
TagRFP-T	308	ACGTGCTAGGAGATGTATGCTGTACCCGGTCACATAGAA	ACGTGCTAGGAGATGTATGACAGTTGGAAAGCCGAGTAC	ACGTGCTAGGAGATGTATGGACAGGCAGTCACAGATATG	ACGTGCTAGGAGATGTATGTGTGAGGGATCGTTATCTCC	ACGTGCTAGGAGATGTATGTGTGAGGGATCGTTATCTCC	ACGTGCTAGGAGATGTATGGACAGGCAGTCACAGATATG	ACGTGCTAGGAGATGTATGACAGTTGGAAAGCCGAGTAC
super-TagRFP	309	CGATCACAGGTTCGTAGTTTGTGAGGGATCGTTATCTCC	CGATCACAGGTTCGTAGTTACAGTTGGAAAGCCGAGTAC	CGATCACAGGTTCGTAGTTTGTGAGGGATCGTTATCTCC	CGATCACAGGTTCGTAGTTTGTGAGGGATCGTTATCTCC	CGATCACAGGTTCGTAGTTGACAGGCAGTCACAGATATG	CGATCACAGGTTCGTAGTTGACAGGCAGTCACAGATATG	CGATCACAGGTTCGTAGTTTGTGAGGGATCGTTATCTCC
TagRFP657	310	CGATGCACTGATGTCACATGACAGGCAGTCACAGATATG	CGATGCACTGATGTCACATTGTGAGGGATCGTTATCTCC	CGATGCACTGATGTCACATACAGTTGGAAAGCCGAGTAC	CGATGCACTGATGTCACATCTGTACCCGGTCACATAGAA	CGATGCACTGATGTCACATGACAGGCAGTCACAGATATG	CGATGCACTGATGTCACATTGTGAGGGATCGTTATCTCC	CGATGCACTGATGTCACATTGTGAGGGATCGTTATCTCC
TagRFP658	311	CCGTCTTAAAGTTACGAGGCTGTACCCGGTCACATAGAA	CCGTCTTAAAGTTACGAGGCTGTACCCGGTCACATAGAA	CCGTCTTAAAGTTACGAGGTGTGAGGGATCGTTATCTCC	CCGTCTTAAAGTTACGAGGCTGTACCCGGTCACATAGAA	CCGTCTTAAAGTTACGAGGCTGTACCCGGTCACATAGAA	CCGTCTTAAAGTTACGAGGTGTGAGGGATCGTTATCTCC	CCGTCTTAAAGTTACGAGGCTGTACCCGGTCACATAGAA
TagRFP675	312	GAGCTTTAACGAGGAAGAGTGTGAGGGATCGTTATCTCC	GAGCTTTAACGAGGAAGAGTGTGAGGGATCGTTATCTCC	GAGCTTTAACGAGGAAGAGCTGTACCCGGTCACATAGAA	GAGCTTTAACGAGGAAGAGACAGTTGGAAAGCCGAGTAC	GAGCTTTAACGAGGAAGAGCTGTACCCGGTCACATAGAA	GAGCTTTAACGAGGAAGAGTGTGAGGGATCGTTATCTCC	GAGCTTTAACGAGGAAGAGTGTGAGGGATCGTTATCTCC
Ultramarine	313	GAGGGTAACAGAGTATCGAACAGTTGGAAAGCCGAGTAC	GAGGGTAACAGAGTATCGAGACAGGCAGTCACAGATATG	GAGGGTAACAGAGTATCGACTGTACCCGGTCACATAGAA	GAGGGTAACAGAGTATCGAGACAGGCAGTCACAGATATG	GAGGGTAACAGAGTATCGAACAGTTGGAAAGCCGAGTAC	GAGGGTAACAGAGTATCGAGACAGGCAGTCACAGATATG	GAGGGTAACAGAGTATCGAGACAGGCAGTCACAGATATG
anm2CP	316	GGAAGACGGTGTAATACAGGACAGGCAGTCACAGATATG	GGAAGACGGTGTAATACAGACAGTTGGAAAGCCGAGTAC	GGAAGACGGTGTAATACAGCTGTACCCGGTCACATAGAA	GGAAGACGGTGTAATACAGTGTGAGGGATCGTTATCTCC	GGAAGACGGTGTAATACAGTGTGAGGGATCGTTATCTCC	GGAAGACGGTGTAATACAGCTGTACCCGGTCACATAGAA	GGAAGACGGTGTAATACAGTGTGAGGGATCGTTATCTCC
cgfmKate2	317	TACTTTCAATGACAGTCCGCTGTACCCGGTCACATAGAA	TACTTTCAATGACAGTCCGGACAGGCAGTCACAGATATG	TACTTTCAATGACAGTCCGCTGTACCCGGTCACATAGAA	TACTTTCAATGACAGTCCGCTGTACCCGGTCACATAGAA	TACTTTCAATGACAGTCCGCTGTACCCGGTCACATAGAA	TACTTTCAATGACAGTCCGCTGTACCCGGTCACATAGAA	TACTTTCAATGACAGTCCGGACAGGCAGTCACAGATATG
cp-mKate	320	GTAGTGTACGCTGATCTTATGTGAGGGATCGTTATCTCC	GTAGTGTACGCTGATCTTAGACAGGCAGTCACAGATATG	GTAGTGTACGCTGATCTTAACAGTTGGAAAGCCGAGTAC	GTAGTGTACGCTGATCTTACTGTACCCGGTCACATAGAA	GTAGTGTACGCTGATCTTAGACAGGCAGTCACAGATATG	GTAGTGTACGCTGATCTTAACAGTTGGAAAGCCGAGTAC	GTAGTGTACGCTGATCTTACTGTACCCGGTCACATAGAA
emiRFP670	323	CGCAGTTACTCTGATACAGCTGTACCCGGTCACATAGAA	CGCAGTTACTCTGATACAGTGTGAGGGATCGTTATCTCC	CGCAGTTACTCTGATACAGCTGTACCCGGTCACATAGAA	CGCAGTTACTCTGATACAGCTGTACCCGGTCACATAGAA	CGCAGTTACTCTGATACAGTGTGAGGGATCGTTATCTCC	CGCAGTTACTCTGATACAGTGTGAGGGATCGTTATCTCC	CGCAGTTACTCTGATACAGACAGTTGGAAAGCCGAGTAC
mCherry2-L	327	GAGTATAACATCTCACCGCGACAGGCAGTCACAGATATG	GAGTATAACATCTCACCGCCTGTACCCGGTCACATAGAA	GAGTATAACATCTCACCGCACAGTTGGAAAGCCGAGTAC	GAGTATAACATCTCACCGCGACAGGCAGTCACAGATATG	GAGTATAACATCTCACCGCACAGTTGGAAAGCCGAGTAC	GAGTATAACATCTCACCGCACAGTTGGAAAGCCGAGTAC	GAGTATAACATCTCACCGCTGTGAGGGATCGTTATCTCC
mApple	328	GAGTCTCAAATCGTCAGTCGACAGGCAGTCACAGATATG	GAGTCTCAAATCGTCAGTCCTGTACCCGGTCACATAGAA	GAGTCTCAAATCGTCAGTCACAGTTGGAAAGCCGAGTAC	GAGTCTCAAATCGTCAGTCCTGTACCCGGTCACATAGAA	GAGTCTCAAATCGTCAGTCCTGTACCCGGTCACATAGAA	GAGTCTCAAATCGTCAGTCCTGTACCCGGTCACATAGAA	GAGTCTCAAATCGTCAGTCACAGTTGGAAAGCCGAGTAC
mCardinal	330	TACTGGAACCGATCTACTGACAGTTGGAAAGCCGAGTAC	TACTGGAACCGATCTACTGACAGTTGGAAAGCCGAGTAC	TACTGGAACCGATCTACTGTGTGAGGGATCGTTATCTCC	TACTGGAACCGATCTACTGCTGTACCCGGTCACATAGAA	TACTGGAACCGATCTACTGTGTGAGGGATCGTTATCTCC	TACTGGAACCGATCTACTGACAGTTGGAAAGCCGAGTAC	TACTGGAACCGATCTACTGCTGTACCCGGTCACATAGAA
mCarmine	331	TAGTCGTACTCATGCTGTGGACAGGCAGTCACAGATATG	TAGTCGTACTCATGCTGTGTGTGAGGGATCGTTATCTCC	TAGTCGTACTCATGCTGTGTGTGAGGGATCGTTATCTCC	TAGTCGTACTCATGCTGTGTGTGAGGGATCGTTATCTCC	TAGTCGTACTCATGCTGTGCTGTACCCGGTCACATAGAA	TAGTCGTACTCATGCTGTGTGTGAGGGATCGTTATCTCC	TAGTCGTACTCATGCTGTGACAGTTGGAAAGCCGAGTAC
mCherry	335	GACGTTGAGGACTTAGTAGACAGTTGGAAAGCCGAGTAC	GACGTTGAGGACTTAGTAGCTGTACCCGGTCACATAGAA	GACGTTGAGGACTTAGTAGCTGTACCCGGTCACATAGAA	GACGTTGAGGACTTAGTAGACAGTTGGAAAGCCGAGTAC	GACGTTGAGGACTTAGTAGTGTGAGGGATCGTTATCTCC	GACGTTGAGGACTTAGTAGACAGTTGGAAAGCCGAGTAC	GACGTTGAGGACTTAGTAGTGTGAGGGATCGTTATCTCC
mCherry-XL	337	CTAACCTAAATCACTGCCCCTGTACCCGGTCACATAGAA	CTAACCTAAATCACTGCCCTGTGAGGGATCGTTATCTCC	CTAACCTAAATCACTGCCCCTGTACCCGGTCACATAGAA	CTAACCTAAATCACTGCCCTGTGAGGGATCGTTATCTCC	CTAACCTAAATCACTGCCCGACAGGCAGTCACAGATATG	CTAACCTAAATCACTGCCCCTGTACCCGGTCACATAGAA	CTAACCTAAATCACTGCCCCTGTACCCGGTCACATAGAA
mCherry2	338	CTAACGAACACTTATCGGCTGTGAGGGATCGTTATCTCC	CTAACGAACACTTATCGGCCTGTACCCGGTCACATAGAA	CTAACGAACACTTATCGGCTGTGAGGGATCGTTATCTCC	CTAACGAACACTTATCGGCCTGTACCCGGTCACATAGAA	CTAACGAACACTTATCGGCTGTGAGGGATCGTTATCTCC	CTAACGAACACTTATCGGCTGTGAGGGATCGTTATCTCC	CTAACGAACACTTATCGGCTGTGAGGGATCGTTATCTCC
mGarnet	350	TTATACGGTGACTCATCGGTGTGAGGGATCGTTATCTCC	TTATACGGTGACTCATCGGACAGTTGGAAAGCCGAGTAC	TTATACGGTGACTCATCGGACAGTTGGAAAGCCGAGTAC	TTATACGGTGACTCATCGGTGTGAGGGATCGTTATCTCC	TTATACGGTGACTCATCGGACAGTTGGAAAGCCGAGTAC	TTATACGGTGACTCATCGGTGTGAGGGATCGTTATCTCC	TTATACGGTGACTCATCGGACAGTTGGAAAGCCGAGTAC
mGarnet2	353	GACTCTGACGTTAGGTAGAACAGTTGGAAAGCCGAGTAC	GACTCTGACGTTAGGTAGAACAGTTGGAAAGCCGAGTAC	GACTCTGACGTTAGGTAGACTGTACCCGGTCACATAGAA	GACTCTGACGTTAGGTAGAACAGTTGGAAAGCCGAGTAC	GACTCTGACGTTAGGTAGAACAGTTGGAAAGCCGAGTAC	GACTCTGACGTTAGGTAGAACAGTTGGAAAGCCGAGTAC	GACTCTGACGTTAGGTAGACTGTACCCGGTCACATAGAA
mGinger1	354	GACTGCTATCTACGTTACCGACAGGCAGTCACAGATATG	GACTGCTATCTACGTTACCCTGTACCCGGTCACATAGAA	GACTGCTATCTACGTTACCTGTGAGGGATCGTTATCTCC	GACTGCTATCTACGTTACCTGTGAGGGATCGTTATCTCC	GACTGCTATCTACGTTACCGACAGGCAGTCACAGATATG	GACTGCTATCTACGTTACCACAGTTGGAAAGCCGAGTAC	GACTGCTATCTACGTTACCGACAGGCAGTCACAGATATG
mGinger2	356	ATTACCTAAAGCGCACTGCACAGTTGGAAAGCCGAGTAC	ATTACCTAAAGCGCACTGCACAGTTGGAAAGCCGAGTAC	ATTACCTAAAGCGCACTGCACAGTTGGAAAGCCGAGTAC	ATTACCTAAAGCGCACTGCTGTGAGGGATCGTTATCTCC	ATTACCTAAAGCGCACTGCTGTGAGGGATCGTTATCTCC	ATTACCTAAAGCGCACTGCTGTGAGGGATCGTTATCTCC	ATTACCTAAAGCGCACTGCCTGTACCCGGTCACATAGAA
mGrape1	357	ATTACGGAAAGCGAGTTGCGACAGGCAGTCACAGATATG	ATTACGGAAAGCGAGTTGCCTGTACCCGGTCACATAGAA	ATTACGGAAAGCGAGTTGCGACAGGCAGTCACAGATATG	ATTACGGAAAGCGAGTTGCGACAGGCAGTCACAGATATG	ATTACGGAAAGCGAGTTGCGACAGGCAGTCACAGATATG	ATTACGGAAAGCGAGTTGCGACAGGCAGTCACAGATATG	ATTACGGAAAGCGAGTTGCCTGTACCCGGTCACATAGAA
mGrape2	359	CTAATATAACAGCGTCGGGCTGTACCCGGTCACATAGAA	CTAATATAACAGCGTCGGGACAGTTGGAAAGCCGAGTAC	CTAATATAACAGCGTCGGGGACAGGCAGTCACAGATATG	CTAATATAACAGCGTCGGGCTGTACCCGGTCACATAGAA	CTAATATAACAGCGTCGGGGACAGGCAGTCACAGATATG	CTAATATAACAGCGTCGGGACAGTTGGAAAGCCGAGTAC	CTAATATAACAGCGTCGGGACAGTTGGAAAGCCGAGTAC
mGrape3	360	CTACAATAACATCGCGTGCACAGTTGGAAAGCCGAGTAC	CTACAATAACATCGCGTGCTGTGAGGGATCGTTATCTCC	CTACAATAACATCGCGTGCACAGTTGGAAAGCCGAGTAC	CTACAATAACATCGCGTGCGACAGGCAGTCACAGATATG	CTACAATAACATCGCGTGCACAGTTGGAAAGCCGAGTAC	CTACAATAACATCGCGTGCTGTGAGGGATCGTTATCTCC	CTACAATAACATCGCGTGCCTGTACCCGGTCACATAGAA
mKO&kappa;	363	GTACCCAACCCTAGTAGTCTGTGAGGGATCGTTATCTCC	GTACCCAACCCTAGTAGTCGACAGGCAGTCACAGATATG	GTACCCAACCCTAGTAGTCCTGTACCCGGTCACATAGAA	GTACCCAACCCTAGTAGTCACAGTTGGAAAGCCGAGTAC	GTACCCAACCCTAGTAGTCGACAGGCAGTCACAGATATG	GTACCCAACCCTAGTAGTCGACAGGCAGTCACAGATATG	GTACCCAACCCTAGTAGTCTGTGAGGGATCGTTATCTCC
mKO	364	TGAACATACTATACCGCCGCTGTACCCGGTCACATAGAA	TGAACATACTATACCGCCGTGTGAGGGATCGTTATCTCC	TGAACATACTATACCGCCGTGTGAGGGATCGTTATCTCC	TGAACATACTATACCGCCGACAGTTGGAAAGCCGAGTAC	TGAACATACTATACCGCCGACAGTTGGAAAGCCGAGTAC	TGAACATACTATACCGCCGCTGTACCCGGTCACATAGAA	TGAACATACTATACCGCCGACAGTTGGAAAGCCGAGTAC
mKO2	367	TGACATTAACGTAGCACGGTGTGAGGGATCGTTATCTCC	TGACATTAACGTAGCACGGTGTGAGGGATCGTTATCTCC	TGACATTAACGTAGCACGGCTGTACCCGGTCACATAGAA	TGACATTAACGTAGCACGGGACAGGCAGTCACAGATATG	TGACATTAACGTAGCACGGTGTGAGGGATCGTTATCTCC	TGACATTAACGTAGCACGGCTGTACCCGGTCACATAGAA	TGACATTAACGTAGCACGGACAGTTGGAAAGCCGAGTAC
mKate S158A	369	GAGTCCTACATAATCGTGTCTGTACCCGGTCACATAGAA	GAGTCCTACATAATCGTGTACAGTTGGAAAGCCGAGTAC	GAGTCCTACATAATCGTGTCTGTACCCGGTCACATAGAA	GAGTCCTACATAATCGTGTGACAGGCAGTCACAGATATG	GAGTCCTACATAATCGTGTACAGTTGGAAAGCCGAGTAC	GAGTCCTACATAATCGTGTGACAGGCAGTCACAGATATG	GAGTCCTACATAATCGTGTACAGTTGGAAAGCCGAGTAC
mKate S158C	370	GAGTCTCACAGCAATCTTCTGTGAGGGATCGTTATCTCC	GAGTCTCACAGCAATCTTCTGTGAGGGATCGTTATCTCC	GAGTCTCACAGCAATCTTCGACAGGCAGTCACAGATATG	GAGTCTCACAGCAATCTTCCTGTACCCGGTCACATAGAA	GAGTCTCACAGCAATCTTCTGTGAGGGATCGTTATCTCC	GAGTCTCACAGCAATCTTCGACAGGCAGTCACAGATATG	GAGTCTCACAGCAATCTTCCTGTACCCGGTCACATAGAA
mKate M41G S158C	371	GTCCTACACATCTTAGTCTGACAGGCAGTCACAGATATG	GTCCTACACATCTTAGTCTACAGTTGGAAAGCCGAGTAC	GTCCTACACATCTTAGTCTTGTGAGGGATCGTTATCTCC	GTCCTACACATCTTAGTCTCTGTACCCGGTCACATAGAA	GTCCTACACATCTTAGTCTACAGTTGGAAAGCCGAGTAC	GTCCTACACATCTTAGTCTACAGTTGGAAAGCCGAGTAC	GTCCTACACATCTTAGTCTACAGTTGGAAAGCCGAGTAC
mKate	372	GTCGAGCAATATGAATGTGCTGTACCCGGTCACATAGAA	GTCGAGCAATATGAATGTGACAGTTGGAAAGCCGAGTAC	GTCGAGCAATATGAATGTGACAGTTGGAAAGCCGAGTAC	GTCGAGCAATATGAATGTGGACAGGCAGTCACAGATATG	GTCGAGCAATATGAATGTGGACAGGCAGTCACAGATATG	GTCGAGCAATATGAATGTGCTGTACCCGGTCACATAGAA	GTCGAGCAATATGAATGTGACAGTTGGAAAGCCGAGTAC
mKate2	373	AGCAGTTAGGACAGTCTTGACAGTTGGAAAGCCGAGTAC	AGCAGTTAGGACAGTCTTGACAGTTGGAAAGCCGAGTAC	AGCAGTTAGGACAGTCTTGCTGTACCCGGTCACATAGAA	AGCAGTTAGGACAGTCTTGCTGTACCCGGTCACATAGAA	AGCAGTTAGGACAGTCTTGACAGTTGGAAAGCCGAGTAC	AGCAGTTAGGACAGTCTTGTGTGAGGGATCGTTATCTCC	AGCAGTTAGGACAGTCTTGTGTGAGGGATCGTTATCTCC
mKelly1	374	AGCATAATGACGTAGACGCACAGTTGGAAAGCCGAGTAC	AGCATAATGACGTAGACGCCTGTACCCGGTCACATAGAA	AGCATAATGACGTAGACGCACAGTTGGAAAGCCGAGTAC	AGCATAATGACGTAGACGCGACAGGCAGTCACAGATATG	AGCATAATGACGTAGACGCTGTGAGGGATCGTTATCTCC	AGCATAATGACGTAGACGCGACAGGCAGTCACAGATATG	AGCATAATGACGTAGACGCACAGTTGGAAAGCCGAGTAC
mKelly2	378	TTATTGCAGACTAGGCGATTGTGAGGGATCGTTATCTCC	TTATTGCAGACTAGGCGATCTGTACCCGGTCACATAGAA	TTATTGCAGACTAGGCGATCTGTACCCGGTCACATAGAA	TTATTGCAGACTAGGCGATTGTGAGGGATCGTTATCTCC	TTATTGCAGACTAGGCGATCTGTACCCGGTCACATAGAA	TTATTGCAGACTAGGCGATGACAGGCAGTCACAGATATG	TTATTGCAGACTAGGCGATTGTGAGGGATCGTTATCTCC
mLumin	380	GAGACGGCTGAGTATTCATTGTGAGGGATCGTTATCTCC	GAGACGGCTGAGTATTCATGACAGGCAGTCACAGATATG	GAGACGGCTGAGTATTCATTGTGAGGGATCGTTATCTCC	GAGACGGCTGAGTATTCATCTGTACCCGGTCACATAGAA	GAGACGGCTGAGTATTCATGACAGGCAGTCACAGATATG	GAGACGGCTGAGTATTCATCTGTACCCGGTCACATAGAA	GAGACGGCTGAGTATTCATGACAGGCAGTCACAGATATG
mMaroon1	382	CAACTCTAAATACGGCTGCGACAGGCAGTCACAGATATG	CAACTCTAAATACGGCTGCGACAGGCAGTCACAGATATG	CAACTCTAAATACGGCTGCTGTGAGGGATCGTTATCTCC	CAACTCTAAATACGGCTGCTGTGAGGGATCGTTATCTCC	CAACTCTAAATACGGCTGCTGTGAGGGATCGTTATCTCC	CAACTCTAAATACGGCTGCTGTGAGGGATCGTTATCTCC	CAACTCTAAATACGGCTGCTGTGAGGGATCGTTATCTCC
mNectarine	384	CTACTTAACAGAATCGCCGACAGTTGGAAAGCCGAGTAC	CTACTTAACAGAATCGCCGTGTGAGGGATCGTTATCTCC	CTACTTAACAGAATCGCCGACAGTTGGAAAGCCGAGTAC	CTACTTAACAGAATCGCCGTGTGAGGGATCGTTATCTCC	CTACTTAACAGAATCGCCGACAGTTGGAAAGCCGAGTAC	CTACTTAACAGAATCGCCGACAGTTGGAAAGCCGAGTAC	CTACTTAACAGAATCGCCGTGTGAGGGATCGTTATCTCC
mNeptune	385	GTACCTCAACCCAGTTACTGACAGGCAGTCACAGATATG	GTACCTCAACCCAGTTACTACAGTTGGAAAGCCGAGTAC	GTACCTCAACCCAGTTACTACAGTTGGAAAGCCGAGTAC	GTACCTCAACCCAGTTACTGACAGGCAGTCACAGATATG	GTACCTCAACCCAGTTACTCTGTACCCGGTCACATAGAA	GTACCTCAACCCAGTTACTGACAGGCAGTCACAGATATG	GTACCTCAACCCAGTTACTGACAGGCAGTCACAGATATG
mNeptune2	387	GAGTGTCACATACCACAATGACAGGCAGTCACAGATATG	GAGTGTCACATACCACAATGACAGGCAGTCACAGATATG	GAGTGTCACATACCACAATGACAGGCAGTCACAGATATG	GAGTGTCACATACCACAATGACAGGCAGTCACAGATATG	GAGTGTCACATACCACAATCTGTACCCGGTCACATAGAA	GAGTGTCACATACCACAATTGTGAGGGATCGTTATCTCC	GAGTGTCACATACCACAATACAGTTGGAAAGCCGAGTAC
mNeptune2.5	388	GAGTTACAGAGAGTACAGCTGTGAGGGATCGTTATCTCC	GAGTTACAGAGAGTACAGCCTGTACCCGGTCACATAGAA	GAGTTACAGAGAGTACAGCACAGTTGGAAAGCCGAGTAC	GAGTTACAGAGAGTACAGCACAGTTGGAAAGCCGAGTAC	GAGTTACAGAGAGTACAGCCTGTACCCGGTCACATAGAA	GAGTTACAGAGAGTACAGCCTGTACCCGGTCACATAGAA	GAGTTACAGAGAGTACAGCCTGTACCCGGTCACATAGAA
mNeptune681	390	GTCGCGTACAATTACTTTGGACAGGCAGTCACAGATATG	GTCGCGTACAATTACTTTGACAGTTGGAAAGCCGAGTAC	GTCGCGTACAATTACTTTGACAGTTGGAAAGCCGAGTAC	GTCGCGTACAATTACTTTGACAGTTGGAAAGCCGAGTAC	GTCGCGTACAATTACTTTGTGTGAGGGATCGTTATCTCC	GTCGCGTACAATTACTTTGACAGTTGGAAAGCCGAGTAC	GTCGCGTACAATTACTTTGACAGTTGGAAAGCCGAGTAC
mNeptune684	395	TTCAGTTACCTGGATACCAACAGTTGGAAAGCCGAGTAC	TTCAGTTACCTGGATACCAGACAGGCAGTCACAGATATG	TTCAGTTACCTGGATACCAGACAGGCAGTCACAGATATG	TTCAGTTACCTGGATACCACTGTACCCGGTCACATAGAA	TTCAGTTACCTGGATACCAGACAGGCAGTCACAGATATG	TTCAGTTACCTGGATACCATGTGAGGGATCGTTATCTCC	TTCAGTTACCTGGATACCATGTGAGGGATCGTTATCTCC
mPlum	402	TGACTAACGCCTATACAGCTGTGAGGGATCGTTATCTCC	TGACTAACGCCTATACAGCACAGTTGGAAAGCCGAGTAC	TGACTAACGCCTATACAGCTGTGAGGGATCGTTATCTCC	TGACTAACGCCTATACAGCACAGTTGGAAAGCCGAGTAC	TGACTAACGCCTATACAGCACAGTTGGAAAGCCGAGTAC	TGACTAACGCCTATACAGCACAGTTGGAAAGCCGAGTAC	TGACTAACGCCTATACAGCTGTGAGGGATCGTTATCTCC
mPlum-E16P	403	TGAGCCTAACCTCTCTACAACAGTTGGAAAGCCGAGTAC	TGAGCCTAACCTCTCTACACTGTACCCGGTCACATAGAA	TGAGCCTAACCTCTCTACATGTGAGGGATCGTTATCTCC	TGAGCCTAACCTCTCTACAACAGTTGGAAAGCCGAGTAC	TGAGCCTAACCTCTCTACACTGTACCCGGTCACATAGAA	TGAGCCTAACCTCTCTACATGTGAGGGATCGTTATCTCC	TGAGCCTAACCTCTCTACAACAGTTGGAAAGCCGAGTAC
mRFP1	404	ATACACGACAATAGCTTGCACAGTTGGAAAGCCGAGTAC	ATACACGACAATAGCTTGCACAGTTGGAAAGCCGAGTAC	ATACACGACAATAGCTTGCCTGTACCCGGTCACATAGAA	ATACACGACAATAGCTTGCACAGTTGGAAAGCCGAGTAC	ATACACGACAATAGCTTGCGACAGGCAGTCACAGATATG	ATACACGACAATAGCTTGCCTGTACCCGGTCACATAGAA	ATACACGACAATAGCTTGCGACAGGCAGTCACAGATATG
mRFP1-Q66C	409	AGCGATACATCTATGCACTCTGTACCCGGTCACATAGAA	AGCGATACATCTATGCACTTGTGAGGGATCGTTATCTCC	AGCGATACATCTATGCACTACAGTTGGAAAGCCGAGTAC	AGCGATACATCTATGCACTTGTGAGGGATCGTTATCTCC	AGCGATACATCTATGCACTCTGTACCCGGTCACATAGAA	AGCGATACATCTATGCACTCTGTACCCGGTCACATAGAA	AGCGATACATCTATGCACTGACAGGCAGTCACAGATATG
mRFP1-Q66S	414	GAGCTGACTACTTCGTAAGGACAGGCAGTCACAGATATG	GAGCTGACTACTTCGTAAGCTGTACCCGGTCACATAGAA	GAGCTGACTACTTCGTAAGCTGTACCCGGTCACATAGAA	GAGCTGACTACTTCGTAAGGACAGGCAGTCACAGATATG	GAGCTGACTACTTCGTAAGGACAGGCAGTCACAGATATG	GAGCTGACTACTTCGTAAGTGTGAGGGATCGTTATCTCC	GAGCTGACTACTTCGTAAGGACAGGCAGTCACAGATATG
mRFP1.1	417	CACATATAAATCTCGCGCGTGTGAGGGATCGTTATCTCC	CACATATAAATCTCGCGCGGACAGGCAGTCACAGATATG	CACATATAAATCTCGCGCGCTGTACCCGGTCACATAGAA	CACATATAAATCTCGCGCGTGTGAGGGATCGTTATCTCC	CACATATAAATCTCGCGCGACAGTTGGAAAGCCGAGTAC	CACATATAAATCTCGCGCGCTGTACCCGGTCACATAGAA	CACATATAAATCTCGCGCGCTGTACCCGGTCACATAGAA
mRFP1.2	418	CTAGGGTAAAGTGCGTCTTTGTGAGGGATCGTTATCTCC	CTAGGGTAAAGTGCGTCTTTGTGAGGGATCGTTATCTCC	CTAGGGTAAAGTGCGTCTTTGTGAGGGATCGTTATCTCC	CTAGGGTAAAGTGCGTCTTGACAGGCAGTCACAGATATG	CTAGGGTAAAGTGCGTCTTACAGTTGGAAAGCCGAGTAC	CTAGGGTAAAGTGCGTCTTACAGTTGGAAAGCCGAGTAC	CTAGGGTAAAGTGCGTCTTCTGTACCCGGTCACATAGAA
mRaspberry	424	ATCCGATACACCAGGTACTGACAGGCAGTCACAGATATG	ATCCGATACACCAGGTACTGACAGGCAGTCACAGATATG	ATCCGATACACCAGGTACTACAGTTGGAAAGCCGAGTAC	ATCCGATACACCAGGTACTGACAGGCAGTCACAGATATG	ATCCGATACACCAGGTACTACAGTTGGAAAGCCGAGTAC	ATCCGATACACCAGGTACTCTGTACCCGGTCACATAGAA	ATCCGATACACCAGGTACTGACAGGCAGTCACAGATATG
mRed7	425	GATACCGAAGTCCAGATTGACAGTTGGAAAGCCGAGTAC	GATACCGAAGTCCAGATTGCTGTACCCGGTCACATAGAA	GATACCGAAGTCCAGATTGCTGTACCCGGTCACATAGAA	GATACCGAAGTCCAGATTGTGTGAGGGATCGTTATCTCC	GATACCGAAGTCCAGATTGCTGTACCCGGTCACATAGAA	GATACCGAAGTCCAGATTGTGTGAGGGATCGTTATCTCC	GATACCGAAGTCCAGATTGCTGTACCCGGTCACATAGAA
mRed7Q1	426	GATAGAGACATAGACTGGCTGTGAGGGATCGTTATCTCC	GATAGAGACATAGACTGGCTGTGAGGGATCGTTATCTCC	GATAGAGACATAGACTGGCACAGTTGGAAAGCCGAGTAC	GATAGAGACATAGACTGGCACAGTTGGAAAGCCGAGTAC	GATAGAGACATAGACTGGCTGTGAGGGATCGTTATCTCC	GATAGAGACATAGACTGGCTGTGAGGGATCGTTATCTCC	GATAGAGACATAGACTGGCACAGTTGGAAAGCCGAGTAC
mRed7Q1S1	429	ATAGTATCGAGGAGCGAGGTGTGAGGGATCGTTATCTCC	ATAGTATCGAGGAGCGAGGTGTGAGGGATCGTTATCTCC	ATAGTATCGAGGAGCGAGGCTGTACCCGGTCACATAGAA	ATAGTATCGAGGAGCGAGGCTGTACCCGGTCACATAGAA	ATAGTATCGAGGAGCGAGGGACAGGCAGTCACAGATATG	ATAGTATCGAGGAGCGAGGGACAGGCAGTCACAGATATG	ATAGTATCGAGGAGCGAGGGACAGGCAGTCACAGATATG
mRed7Q1S1BM	430	GAGTGATAGCTCGGATCAGCTGTACCCGGTCACATAGAA	GAGTGATAGCTCGGATCAGTGTGAGGGATCGTTATCTCC	GAGTGATAGCTCGGATCAGCTGTACCCGGTCACATAGAA	GAGTGATAGCTCGGATCAGCTGTACCCGGTCACATAGAA	GAGTGATAGCTCGGATCAGACAGTTGGAAAGCCGAGTAC	GAGTGATAGCTCGGATCAGACAGTTGGAAAGCCGAGTAC	GAGTGATAGCTCGGATCAGCTGTACCCGGTCACATAGAA
mRojoA	431	GAGTTTACGTGTATGGCTGGACAGGCAGTCACAGATATG	GAGTTTACGTGTATGGCTGCTGTACCCGGTCACATAGAA	GAGTTTACGTGTATGGCTGGACAGGCAGTCACAGATATG	GAGTTTACGTGTATGGCTGACAGTTGGAAAGCCGAGTAC	GAGTTTACGTGTATGGCTGTGTGAGGGATCGTTATCTCC	GAGTTTACGTGTATGGCTGTGTGAGGGATCGTTATCTCC	GAGTTTACGTGTATGGCTGCTGTACCCGGTCACATAGAA
mRojoB	432	CACCGAAATAACTCTCGACACAGTTGGAAAGCCGAGTAC	CACCGAAATAACTCTCGACGACAGGCAGTCACAGATATG	CACCGAAATAACTCTCGACCTGTACCCGGTCACATAGAA	CACCGAAATAACTCTCGACCTGTACCCGGTCACATAGAA	CACCGAAATAACTCTCGACGACAGGCAGTCACAGATATG	CACCGAAATAACTCTCGACACAGTTGGAAAGCCGAGTAC	CACCGAAATAACTCTCGACACAGTTGGAAAGCCGAGTAC
mRouge	433	CTATATCACAACAGGCGACACAGTTGGAAAGCCGAGTAC	CTATATCACAACAGGCGACACAGTTGGAAAGCCGAGTAC	CTATATCACAACAGGCGACTGTGAGGGATCGTTATCTCC	CTATATCACAACAGGCGACGACAGGCAGTCACAGATATG	CTATATCACAACAGGCGACACAGTTGGAAAGCCGAGTAC	CTATATCACAACAGGCGACGACAGGCAGTCACAGATATG	CTATATCACAACAGGCGACCTGTACCCGGTCACATAGAA
mRtms5	435	CTATCACAAATTCACGGGCCTGTACCCGGTCACATAGAA	CTATCACAAATTCACGGGCACAGTTGGAAAGCCGAGTAC	CTATCACAAATTCACGGGCACAGTTGGAAAGCCGAGTAC	CTATCACAAATTCACGGGCTGTGAGGGATCGTTATCTCC	CTATCACAAATTCACGGGCCTGTACCCGGTCACATAGAA	CTATCACAAATTCACGGGCACAGTTGGAAAGCCGAGTAC	CTATCACAAATTCACGGGCTGTGAGGGATCGTTATCTCC
mRuby	436	CTATCGGAAATCACTACGCCTGTACCCGGTCACATAGAA	CTATCGGAAATCACTACGCGACAGGCAGTCACAGATATG	CTATCGGAAATCACTACGCCTGTACCCGGTCACATAGAA	CTATCGGAAATCACTACGCGACAGGCAGTCACAGATATG	CTATCGGAAATCACTACGCGACAGGCAGTCACAGATATG	CTATCGGAAATCACTACGCACAGTTGGAAAGCCGAGTAC	CTATCGGAAATCACTACGCTGTGAGGGATCGTTATCTCC
mRuby3	438	GTAGTAACCATTAAGCCCGTGTGAGGGATCGTTATCTCC	GTAGTAACCATTAAGCCCGCTGTACCCGGTCACATAGAA	GTAGTAACCATTAAGCCCGTGTGAGGGATCGTTATCTCC	GTAGTAACCATTAAGCCCGACAGTTGGAAAGCCGAGTAC	GTAGTAACCATTAAGCCCGTGTGAGGGATCGTTATCTCC	GTAGTAACCATTAAGCCCGGACAGGCAGTCACAGATATG	GTAGTAACCATTAAGCCCGGACAGGCAGTCACAGATATG
mScarlet	450	TTCGTAGAGATGATCGTGTTGTGAGGGATCGTTATCTCC	TTCGTAGAGATGATCGTGTACAGTTGGAAAGCCGAGTAC	TTCGTAGAGATGATCGTGTTGTGAGGGATCGTTATCTCC	TTCGTAGAGATGATCGTGTCTGTACCCGGTCACATAGAA	TTCGTAGAGATGATCGTGTCTGTACCCGGTCACATAGAA	TTCGTAGAGATGATCGTGTCTGTACCCGGTCACATAGAA	TTCGTAGAGATGATCGTGTACAGTTGGAAAGCCGAGTAC
mScarlet-H	454	GATACTTAGGTCACGTCCTACAGTTGGAAAGCCGAGTAC	GATACTTAGGTCACGTCCTACAGTTGGAAAGCCGAGTAC	GATACTTAGGTCACGTCCTGACAGGCAGTCACAGATATG	GATACTTAGGTCACGTCCTACAGTTGGAAAGCCGAGTAC	GATACTTAGGTCACGTCCTACAGTTGGAAAGCCGAGTAC	GATACTTAGGTCACGTCCTCTGTACCCGGTCACATAGAA	GATACTTAGGTCACGTCCTTGTGAGGGATCGTTATCTCC
mScarlet-I	457	GTATAGCAACCTCAACTGCACAGTTGGAAAGCCGAGTAC	GTATAGCAACCTCAACTGCCTGTACCCGGTCACATAGAA	GTATAGCAACCTCAACTGCTGTGAGGGATCGTTATCTCC	GTATAGCAACCTCAACTGCCTGTACCCGGTCACATAGAA	GTATAGCAACCTCAACTGCGACAGGCAGTCACAGATATG	GTATAGCAACCTCAACTGCCTGTACCCGGTCACATAGAA	GTATAGCAACCTCAACTGCACAGTTGGAAAGCCGAGTAC
mStable	462	TGATTGAACGCCTACGATGGACAGGCAGTCACAGATATG	TGATTGAACGCCTACGATGACAGTTGGAAAGCCGAGTAC	TGATTGAACGCCTACGATGGACAGGCAGTCACAGATATG	TGATTGAACGCCTACGATGACAGTTGGAAAGCCGAGTAC	TGATTGAACGCCTACGATGACAGTTGGAAAGCCGAGTAC	TGATTGAACGCCTACGATGGACAGGCAGTCACAGATATG	TGATTGAACGCCTACGATGGACAGGCAGTCACAGATATG
mStrawberry	464	ATCGTAGAAGCACTGAGTGTGTGAGGGATCGTTATCTCC	ATCGTAGAAGCACTGAGTGGACAGGCAGTCACAGATATG	ATCGTAGAAGCACTGAGTGGACAGGCAGTCACAGATATG	ATCGTAGAAGCACTGAGTGTGTGAGGGATCGTTATCTCC	ATCGTAGAAGCACTGAGTGTGTGAGGGATCGTTATCTCC	ATCGTAGAAGCACTGAGTGGACAGGCAGTCACAGATATG	ATCGTAGAAGCACTGAGTGGACAGGCAGTCACAGATATG
mTangerine	468	TATCGGTAATTGCGGTAGAGACAGGCAGTCACAGATATG	TATCGGTAATTGCGGTAGATGTGAGGGATCGTTATCTCC	TATCGGTAATTGCGGTAGACTGTACCCGGTCACATAGAA	TATCGGTAATTGCGGTAGATGTGAGGGATCGTTATCTCC	TATCGGTAATTGCGGTAGAACAGTTGGAAAGCCGAGTAC	TATCGGTAATTGCGGTAGATGTGAGGGATCGTTATCTCC	TATCGGTAATTGCGGTAGACTGTACCCGGTCACATAGAA
mScarlet3	474	GATCTGTACTTCCAGTCTGTGTGAGGGATCGTTATCTCC	GATCTGTACTTCCAGTCTGTGTGAGGGATCGTTATCTCC	GATCTGTACTTCCAGTCTGGACAGGCAGTCACAGATATG	GATCTGTACTTCCAGTCTGGACAGGCAGTCACAGATATG	GATCTGTACTTCCAGTCTGGACAGGCAGTCACAGATATG	GATCTGTACTTCCAGTCTGTGTGAGGGATCGTTATCTCC	GATCTGTACTTCCAGTCTGGACAGGCAGTCACAGATATG
